# Supplementary material for: Lysosomal Disorders Drive Susceptibility to Tuberculosis by Compromising Macrophage Migration
Source: Cell. 2016 Mar 24;165(1):139–52. doi: 10.1016/j.cell.2016.02.034 (PMC4819607; doi:10.1016/j.cell.2016.02.034)
Supplement: Table S3. Differentially Expressed Genes in snapc1b Mutants, Related to Figure 1 [file mmc2.xlsx]

## Sheet: gene_exp.diff
test_id	gene_id	gene	locus	sample_1	sample_2	status	value_1	value_2	log2(fold_change)	test_stat	p_value	q_value	significant			Abs value of fold change
XLOC_017940	XLOC_017940	-	20:2161004-2229358	wt	mut	OK	6.17967e-05	0.145743	11.2036	0.0746096	0.0491	0.998738	no			11.2036
XLOC_018545	XLOC_018545	CT956064.1	20:55774137-55775909	wt	mut	OK	405036	520.931	-9.60274	-588.541	0.04655	0.998738	no			9.60274
XLOC_011035	XLOC_011035	-	16:56808844-56844870	wt	mut	NOTEST	0.000168358	0.101771	9.23958	0	1	1	no			9.23958
XLOC_033310	XLOC_033310	-	6:36193294-36194151	wt	mut	OK	0.0868444	32.3766	8.5423	10.1951	0.15425	0.998738	no			8.5423
XLOC_002503	XLOC_002503	plac8.2	10:11337856-11342387	wt	mut	OK	0.725366	82.4356	6.82842	20.3001	5e-05	0.0088975	yes			6.82842
XLOC_006337	XLOC_006337	plek	13:942598-957874	wt	mut	OK	1.23028	118.438	6.589	1.38964	0.16605	0.998738	no			6.589
XLOC_018392	XLOC_018392	5S_rRNA	20:44517219-44556563	wt	mut	OK	0.185457	16.3933	6.46587	0.0427178	0.3087	0.998738	no			6.46587
XLOC_024845	XLOC_024845	cyp2x8	25:17601340-17752074	wt	mut	OK	7.55595	0.103148	-6.19482	-0.384691	0.12465	0.998738	no			6.19482
XLOC_005898	XLOC_005898	manba	13:11675078-11698407	wt	mut	OK	0.0053685	0.360184	6.06807	3.39945	0.23995	0.998738	no			6.06807
XLOC_017385	XLOC_017385	mep1b	20:6598626-6638029	wt	mut	OK	8.57151	0.139908	-5.937	-7.32895	0.0002	0.0282211	yes			5.937
XLOC_003434	XLOC_003434	opn1sw2	11:26406316-26408962	wt	mut	OK	0.251637	14.7752	5.87569	11.9988	0.0001	0.0160155	yes			5.87569
XLOC_024834	XLOC_024834	cpa2	25:16947691-16957867	wt	mut	OK	1.13647	0.0234151	-5.60097	-4.927	0.1735	0.998738	no			5.60097
XLOC_010163	XLOC_010163	serinc2l	16:36994823-37020375	wt	mut	NOTEST	0.000926003	0.0432016	5.54392	0	1	1	no			5.54392
XLOC_005800	XLOC_005800	prph2b	13:2942180-2948003	wt	mut	OK	0.035903	1.64768	5.52019	6.63949	0.0246	0.800775	no			5.52019
XLOC_027355	XLOC_027355	-	4:1706427-1713264	wt	mut	OK	0.0515931	2.17181	5.39557	5.55094	0.0446	0.998738	no			5.39557
XLOC_010031	XLOC_010031	zgc:92590	16:27366215-27369356	wt	mut	OK	13.1186	0.314	-5.38471	-8.59939	0.00015	0.0222437	yes			5.38471
XLOC_010328	XLOC_010328	hamp1	16:53816317-53818985	wt	mut	OK	1.35159	54.9313	5.3449	15.4211	5e-05	0.0088975	yes			5.3449
XLOC_013955	XLOC_013955	-	18:43154690-43156297	wt	mut	OK	0.00999224	0.401495	5.32843	2.97804	0.23995	0.998738	no			5.32843
XLOC_006522	XLOC_006522	mxtx1	13:21796924-21800415	wt	mut	OK	0.011116	0.422956	5.2498	1.852	0.2045	0.998738	no			5.2498
XLOC_038808	XLOC_038808	-	9:34924438-34926363	wt	mut	OK	0.00817718	0.283798	5.11712	2.79632	0.23995	0.998738	no			5.11712
XLOC_012700	XLOC_012700	-	17:34878467-34880608	wt	mut	OK	0.0218372	0.711393	5.02579	4.59596	0.08715	0.998738	no			5.02579
XLOC_028526	XLOC_028526	si:ch211-240l19.8	4:7210119-7210735	wt	mut	OK	5.17289	0.173975	-4.89401	-6.54161	0.03075	0.909467	no			4.89401
XLOC_011652	XLOC_011652	-	17:24636277-24637240	wt	mut	OK	1.01027	0.0342325	-4.88322	-4.0947	0.24195	0.998738	no			4.88322
XLOC_037212	XLOC_037212	rho	8:55706884-55708411	wt	mut	OK	0.620811	17.9455	4.85332	9.46603	5e-05	0.0088975	yes			4.85332
XLOC_015082	XLOC_015082	5S_rRNA	19:39970955-40016451	wt	mut	OK	0.116332	3.32692	4.83787	0.0254696	0.10515	0.998738	no			4.83787
XLOC_004633	XLOC_004633	noxo1b	12:19471568-19480387	wt	mut	OK	0.411901	11.7749	4.83728	10.9714	5e-05	0.0088975	yes			4.83728
XLOC_007313	XLOC_007313	p2ry10	14:10704092-10714457	wt	mut	OK	0.899756	0.0315965	-4.8317	-5.52342	0.1735	0.998738	no			4.8317
XLOC_028629	XLOC_028629	opn1sw1	4:12642188-12644872	wt	mut	OK	1.71407	44.925	4.71202	9.9466	5e-05	0.0088975	yes			4.71202
XLOC_029803	XLOC_029803	-	4:1714736-1716734	wt	mut	OK	0.0392493	1.00374	4.67658	5.18347	0.02465	0.800775	no			4.67658
XLOC_015197	XLOC_015197	CU638737.1	19:49913408-49918089	wt	mut	OK	0.28394	0.0112389	-4.65902	-1.67427	0.242	0.998738	no			4.65902
XLOC_015625	XLOC_015625	grk7a	2:16357035-16364710	wt	mut	OK	0.0232045	0.577531	4.63742	4.79959	0.02465	0.800775	no			4.63742
XLOC_027405	XLOC_027405	si:dkey-14d8.6	4:5404831-5407052	wt	mut	OK	59.4367	2.48908	-4.57767	-9.09718	5e-05	0.0088975	yes			4.57767
XLOC_038765	XLOC_038765	-	9:15919715-15927470	wt	mut	OK	1.32378	31.1919	4.55844	10.0494	5e-05	0.0088975	yes			4.55844
XLOC_033716	XLOC_033716	-	6:40630585-40631888	wt	mut	OK	0.0887854	2.04973	4.52897	5.74731	0.00805	0.40101	no			4.52897
XLOC_017695	XLOC_017695	cx23	20:37318928-37321921	wt	mut	OK	0.034711	0.800131	4.52677	1.90999	0.1987	0.998738	no			4.52677
XLOC_024007	XLOC_024007	-	24:21495893-21496866	wt	mut	OK	0.376413	0.0163592	-4.52415	-2.49021	0.2421	0.998738	no			4.52415
XLOC_007413	XLOC_007413	gabra6a	14:23143222-23171754	wt	mut	OK	0.00806721	0.184029	4.51172	0.515678	0.2789	0.998738	no			4.51172
XLOC_033242	XLOC_033242	si:ch73-194h10.3	6:27823610-27834419	wt	mut	OK	0.0185333	0.414411	4.48287	0.873048	0.1686	0.998738	no			4.48287
XLOC_010776	XLOC_010776	si:dkey-97i18.5	16:33930174-33932406	wt	mut	OK	13.3588	293.064	4.45535	9.60273	5e-05	0.0088975	yes			4.45535
XLOC_032215	XLOC_032215	-	5:55956198-55957225	wt	mut	OK	0.335785	0.0153244	-4.45364	-2.42123	0.242	0.998738	no			4.45364
XLOC_035218	XLOC_035218	c6ast3	7:40034215-40036662	wt	mut	OK	30.4168	1.38899	-4.45275	-8.71301	5e-05	0.0088975	yes			4.45275
XLOC_034037	XLOC_034037	saa	7:13776634-13782564	wt	mut	OK	1.75463	38.2655	4.4468	9.14919	5e-05	0.0088975	yes			4.4468
XLOC_005648	XLOC_005648	-	12:32567342-32573497	wt	mut	OK	1.11064	24.1734	4.44396	10.0295	5e-05	0.0088975	yes			4.44396
XLOC_035817	XLOC_035817	-	7:72055165-72056670	wt	mut	OK	0.0215164	0.442071	4.36077	3.38154	0.15425	0.998738	no			4.36077
XLOC_036115	XLOC_036115	ela2	8:21914200-21919752	wt	mut	OK	958.441	46.6821	-4.35975	-8.58655	5e-05	0.0088975	yes			4.35975
XLOC_036797	XLOC_036797	ela2l	8:21891895-21910503	wt	mut	OK	1166.26	57.0722	-4.35296	-7.54841	5e-05	0.0088975	yes			4.35296
XLOC_001216	XLOC_001216	RNase_MRP	1:40343978-40401983	wt	mut	OK	2.53948	0.125455	-4.33929	-0.502546	0.3106	0.998738	no			4.33929
XLOC_001708	XLOC_001708	-	1:45423059-45424144	wt	mut	OK	0.0157199	0.315688	4.32783	2.5331	0.24005	0.998738	no			4.32783
XLOC_005405	XLOC_005405	prph2a	12:36421613-36426532	wt	mut	OK	0.0946877	1.88755	4.3172	7.2702	0.0008	0.0764919	no			4.3172
XLOC_004384	XLOC_004384	-	11:43125110-43125424	wt	mut	OK	1.83193	0.0923513	-4.31009	-4.30983	0.2422	0.998738	no			4.31009
XLOC_006024	XLOC_006024	-	13:24820181-24821010	wt	mut	OK	0.0682726	1.33746	4.29205	6.28674	0.2402	0.998738	no			4.29205
XLOC_015936	XLOC_015936	RBP1	2:38720261-38740800	wt	mut	OK	0.0532512	1.02562	4.26753	0.512531	0.30335	0.998738	no			4.26753
XLOC_037316	XLOC_037316	-	8:15015638-15016717	wt	mut	OK	0.0158242	0.303335	4.26071	2.49274	0.2402	0.998738	no			4.26071
XLOC_002123	XLOC_002123	-	10:26903501-27064534	wt	mut	OK	0.0210835	0.402804	4.25589	0.11321	0.2236	0.998738	no			4.25589
XLOC_008450	XLOC_008450	mxf	15:4945131-4967772	wt	mut	OK	0.0882049	1.64811	4.22381	5.99054	0.00025	0.0339311	yes			4.22381
XLOC_023990	XLOC_023990	-	24:16557585-16558751	wt	mut	OK	0.24541	0.0131786	-4.21893	-2.23048	0.24245	0.998738	no			4.21893
XLOC_028528	XLOC_028528	si:ch211-240l19.6	4:7219942-7220588	wt	mut	OK	67.1322	3.63028	-4.20885	-11.5929	5e-05	0.0088975	yes			4.20885
XLOC_034865	XLOC_034865	zgc:172290	7:9296016-9383849	wt	mut	OK	0.0276208	0.510267	4.20743	3.15005	0.18015	0.998738	no			4.20743
XLOC_015613	XLOC_015613	amy2a	2:15433337-15447555	wt	mut	OK	261.296	14.1696	-4.20482	-9.02799	5e-05	0.0088975	yes			4.20482
XLOC_026617	XLOC_026617	ighz	3:34048542-34145449	wt	mut	OK	0.01507	0.275351	4.19152	0.694773	0.3335	0.998738	no			4.19152
XLOC_001328	XLOC_001328	cxcl-c1c	1:49728562-49732289	wt	mut	OK	1.01464	18.5364	4.19133	10.9441	5e-05	0.0088975	yes			4.19133
XLOC_003436	XLOC_003436	opn1lw2	11:26414604-26416765	wt	mut	OK	0.927287	16.9402	4.19129	8.01071	5e-05	0.0088975	yes			4.19129
XLOC_036858	XLOC_036858	gnat2	8:26078532-26146595	wt	mut	OK	0.492325	8.90801	4.17742	3.1819	0.02375	0.785885	no			4.17742
XLOC_035217	XLOC_035217	c6ast4	7:40027642-40030911	wt	mut	OK	248.452	13.7394	-4.17657	-9.14231	5e-05	0.0088975	yes			4.17657
XLOC_032222	XLOC_032222	-	5:57936575-57937938	wt	mut	OK	0.192694	0.0109964	-4.13121	-2.12773	0.24235	0.998738	no			4.13121
XLOC_024708	XLOC_024708	fads2	25:4189904-4205135	wt	mut	OK	62.2989	3.56501	-4.12723	-8.83298	5e-05	0.0088975	yes			4.12723
XLOC_005647	XLOC_005647	-	12:32563229-32567205	wt	mut	OK	3.42291	59.7264	4.12507	9.38743	5e-05	0.0088975	yes			4.12507
XLOC_011184	XLOC_011184	-	16:27291647-27293893	wt	mut	OK	0.0138203	0.239846	4.11725	3.04652	0.15425	0.998738	no			4.11725
XLOC_001707	XLOC_001707	-	1:45421994-45422827	wt	mut	OK	0.0217344	0.376788	4.1157	2.54667	0.2405	0.998738	no			4.1157
XLOC_012745	XLOC_012745	-	17:46554544-46606746	wt	mut	OK	0.0582497	1.00715	4.11188	0.835962	0.2051	0.998738	no			4.11188
XLOC_016088	XLOC_016088	CABZ01040055.1	2:51633349-51641977	wt	mut	OK	10.7741	185.818	4.10824	16.1666	5e-05	0.0088975	yes			4.10824
XLOC_018956	XLOC_018956	cel.1,cel.2	21:9808967-9835374	wt	mut	OK	222.04	13.1335	-4.0795	-8.41292	5e-05	0.0088975	yes			4.0795
XLOC_024970	XLOC_024970	-	25:29729305-29759544	wt	mut	OK	0.0414825	0.700993	4.07883	0.545764	0.27055	0.998738	no			4.07883
XLOC_020393	XLOC_020393	CELA1 (7 of 8)	22:7714161-8110972	wt	mut	OK	11.0525	0.668125	-4.04811	-1.3244	0.25275	0.998738	no			4.04811
XLOC_016697	XLOC_016697	si:ch211-122l24.4	2:39984416-39985381	wt	mut	OK	0.323858	5.32468	4.03926	8.08547	0.01545	0.603991	no			4.03926
XLOC_006945	XLOC_006945	-	13:11386499-11387931	wt	mut	OK	0.0113826	0.187084	4.03878	2.24622	0.2409	0.998738	no			4.03878
XLOC_003033	XLOC_003033	-	10:33484311-33485648	wt	mut	OK	0.184691	0.0112421	-4.03813	-2.08141	0.24255	0.998738	no			4.03813
XLOC_012743	XLOC_012743	-	17:45725777-45979564	wt	mut	OK	0.0205278	0.337032	4.03723	0.156083	0.2169	0.998738	no			4.03723
XLOC_027254	XLOC_027254	-	3:56194392-56194994	wt	mut	OK	0.0334743	0.549303	4.03647	2.775	0.2409	0.998738	no			4.03647
XLOC_008348	XLOC_008348	-	14:49180696-49194633	wt	mut	OK	0.0855494	1.40288	4.03549	1.32617	0.49675	0.998738	no			4.03549
XLOC_022490	XLOC_022490	si:dkey-21o19.8	23:24457181-24482643	wt	mut	OK	0.0248241	0.405244	4.02897	0.81326	0.2163	0.998738	no			4.02897
XLOC_009382	XLOC_009382	-	15:40606114-40609434	wt	mut	OK	0.167425	2.70919	4.01627	7.42374	0.01615	0.618477	no			4.01627
XLOC_001351	XLOC_001351	zgc:154142	1:51302756-51347605	wt	mut	OK	18.5998	1.18827	-3.96835	-8.84284	5e-05	0.0088975	yes			3.96835
XLOC_011102	XLOC_011102	-	16:4963935-4963994	wt	mut	OK	29068.3	1867.85	-3.95999	-14965	0.24285	0.998738	no			3.95999
XLOC_032265	XLOC_032265	-	5:68996228-68997447	wt	mut	OK	0.0137035	0.212681	3.95607	2.2507	0.2403	0.998738	no			3.95607
XLOC_039994	XLOC_039994	-	Zv9_NA995:46215-47381	wt	mut	OK	0.0144359	0.224036	3.956	2.26785	0.2403	0.998738	no			3.956
XLOC_017113	XLOC_017113	-	2:37846670-37847604	wt	mut	OK	0.0188447	0.292364	3.95554	2.37106	0.2403	0.998738	no			3.95554
XLOC_015125	XLOC_015125	-	19:44262770-44289604	wt	mut	OK	0.0355956	0.551151	3.95268	0.219076	0.3317	0.998738	no			3.95268
XLOC_011068	XLOC_011068	eomesb	16:58602524-58758637	wt	mut	OK	0.204556	0.0132177	-3.95195	-0.387896	0.32845	0.998738	no			3.95195
XLOC_021294	XLOC_021294	si:dkey-11d20.1	22:29519210-29537609	wt	mut	OK	0.0135667	0.209757	3.95057	0.514138	0.34755	0.998738	no			3.95057
XLOC_016877	XLOC_016877	rx2	2:56045665-56074438	wt	mut	NOTEST	0.00868288	0.134236	3.95045	0	1	1	no			3.95045
XLOC_002135	XLOC_002135	arr3a	10:27435705-27446890	wt	mut	OK	0.144695	2.23517	3.9493	5.62616	0.00015	0.0222437	yes			3.9493
XLOC_027005	XLOC_027005	-	3:7266844-7267925	wt	mut	OK	0.22105	0.0144127	-3.93896	-2.10187	0.24285	0.998738	no			3.93896
XLOC_007628	XLOC_007628	rom1b	14:48610354-48634803	wt	mut	OK	0.0275062	0.419202	3.92981	2.18886	0.0655	0.998738	no			3.92981
XLOC_017333	XLOC_017333	CABZ01088134.1	20:2026439-2041442	wt	mut	OK	0.148861	2.24763	3.91637	4.55538	0.0042	0.255276	no			3.91637
XLOC_036198	XLOC_036198	si:dkey-183p4.10	8:26212507-26219738	wt	mut	OK	0.407001	0.0270049	-3.91374	-2.15525	0.01415	0.579589	no			3.91374
XLOC_000449	XLOC_000449	-	1:40484745-40495354	wt	mut	NOTEST	0.218705	0.0145703	-3.90788	0	1	1	no			3.90788
XLOC_025342	XLOC_025342	-	3:2105315-2105724	wt	mut	OK	1.26697	18.8032	3.89152	10.5838	0.00125	0.107631	no			3.89152
XLOC_025907	XLOC_025907	-	3:42923435-42948002	wt	mut	OK	1.09502	0.0738982	-3.88928	-2.9761	0.2432	0.998738	no			3.88928
XLOC_031142	XLOC_031142	dao.1	5:21971765-21978678	wt	mut	OK	0.0788809	1.16504	3.88456	4.01783	0.00795	0.399759	no			3.88456
XLOC_016246	XLOC_016246	rpe65a	2:2448546-2463377	wt	mut	OK	0.375347	5.4927	3.87122	6.81545	5e-05	0.0088975	yes			3.87122
XLOC_033589	XLOC_033589	-	6:481020-482244	wt	mut	OK	0.0136382	0.199218	3.86862	2.19521	0.24045	0.998738	no			3.86862
XLOC_011154	XLOC_011154	-	16:19225105-19225667	wt	mut	OK	0.036928	0.53851	3.86619	2.72698	0.24045	0.998738	no			3.86619
XLOC_028720	XLOC_028720	lepb	4:18099951-18102016	wt	mut	OK	0.155833	2.27089	3.86519	3.57043	0.0206	0.726059	no			3.86519
XLOC_033619	XLOC_033619	-	6:4764401-4764467	wt	mut	OK	10252.7	713.466	-3.84502	-6191.69	0.2432	0.998738	no			3.84502
XLOC_012438	XLOC_012438	-	17:48632558-48639687	wt	mut	OK	1.69723	0.118573	-3.83934	-4.77803	0.05985	0.998738	no			3.83934
XLOC_023491	XLOC_023491	cpb1	24:4832396-4845561	wt	mut	OK	332.678	23.2639	-3.83796	-7.74537	5e-05	0.0088975	yes			3.83796
XLOC_009634	XLOC_009634	-	15:36646142-36646589	wt	mut	OK	0.682401	0.0477883	-3.83589	-2.80056	0.2432	0.998738	no			3.83589
XLOC_013961	XLOC_013961	-	18:44601908-44618245	wt	mut	OK	0.602886	0.0422387	-3.83525	-0.415683	0.33685	0.998738	no			3.83525
XLOC_009446	XLOC_009446	-	15:46211364-46211893	wt	mut	OK	1.68227	0.117898	-3.8348	-4.63544	0.2432	0.998738	no			3.8348
XLOC_011245	XLOC_011245	-	16:43238367-43239054	wt	mut	OK	0.363015	0.0254673	-3.83331	-2.29189	0.2432	0.998738	no			3.83331
XLOC_027354	XLOC_027354	-	4:1703755-1706134	wt	mut	OK	0.140847	1.99618	3.82504	4.68733	0.0031	0.201821	no			3.82504
XLOC_001730	XLOC_001730	-	1:54069590-54143476	wt	mut	OK	0.0959039	1.35868	3.82448	0.516188	0.4203	0.998738	no			3.82448
XLOC_031253	XLOC_031253	ela3l	5:27756144-27763404	wt	mut	OK	1095.16	77.3495	-3.82361	-7.34108	5e-05	0.0088975	yes			3.82361
XLOC_026495	XLOC_026495	dnase1	3:27930093-27935576	wt	mut	OK	0.733653	0.0522253	-3.81228	-4.31164	0.05985	0.998738	no			3.81228
XLOC_008121	XLOC_008121	-	14:49180696-49194633	wt	mut	OK	2.30412	31.9698	3.79442	6.06364	5e-05	0.0088975	yes			3.79442
XLOC_008350	XLOC_008350	-	14:49180696-49194633	wt	mut	OK	0.631666	8.67315	3.77932	5.81406	5e-05	0.0088975	yes			3.77932
XLOC_033969	XLOC_033969	wu:fe38f03	7:6753294-6753606	wt	mut	OK	1.07655	0.0784868	-3.77783	-3.16534	0.2439	0.998738	no			3.77783
XLOC_003572	XLOC_003572	-	11:43121416-43124979	wt	mut	OK	1.14096	0.0832451	-3.77674	-5.15836	0.0604	0.998738	no			3.77674
XLOC_037384	XLOC_037384	-	8:38909482-38910597	wt	mut	OK	0.380465	0.0277847	-3.7754	-3.1564	0.17365	0.998738	no			3.7754
XLOC_011186	XLOC_011186	-	16:27302102-27302960	wt	mut	OK	0.0418792	0.573206	3.77475	3.20576	0.1544	0.998738	no			3.77475
XLOC_038889	XLOC_038889	-	9:57372551-57373243	wt	mut	OK	0.0276545	0.378327	3.77405	2.44982	0.24115	0.998738	no			3.77405
XLOC_011144	XLOC_011144	-	16:17450082-17450770	wt	mut	OK	0.0278698	0.381267	3.77403	2.4546	0.24115	0.998738	no			3.77403
XLOC_011155	XLOC_011155	-	16:19226569-19227206	wt	mut	OK	0.030942	0.423202	3.77371	2.5229	0.24115	0.998738	no			3.77371
XLOC_011299	XLOC_011299	-	16:53789022-53789451	wt	mut	OK	0.0561959	0.767193	3.77105	3.08309	0.24115	0.998738	no			3.77105
XLOC_005702	XLOC_005702	-	12:46125814-46125906	wt	mut	OK	117.789	1604.17	3.76755	1384.21	0.24115	0.998738	no			3.76755
XLOC_001642	XLOC_001642	-	1:19240572-19240860	wt	mut	OK	0.124032	1.68614	3.76494	4.55884	0.24115	0.998738	no			3.76494
XLOC_027590	XLOC_027590	-	4:19545727-19546269	wt	mut	OK	0.693586	0.0511344	-3.76171	-2.71549	0.2439	0.998738	no			3.76171
XLOC_034470	XLOC_034470	slc1a2a	7:51322036-51336962	wt	mut	NOTEST	0.0104495	0.141602	3.76034	0	1	1	no			3.76034
XLOC_023029	XLOC_023029	-	24:407714-409416	wt	mut	OK	0.050254	0.680593	3.75948	2.9512	0.24115	0.998738	no			3.75948
XLOC_040688	XLOC_040688	-	Zv9_scaffold3536:347587-348076	wt	mut	OK	0.181969	2.44475	3.74793	5.17588	0.0484	0.998738	no			3.74793
XLOC_029943	XLOC_029943	-	4:35499877-35502655	wt	mut	OK	0.0714766	0.959312	3.74646	5.2668	0.00155	0.124744	no			3.74646
XLOC_011803	XLOC_011803	zgc:92137	17:42998721-43003011	wt	mut	OK	290.818	21.757	-3.74056	-8.64993	5e-05	0.0088975	yes			3.74056
XLOC_003085	XLOC_003085	-	10:42982672-42982930	wt	mut	OK	1.9739	0.148794	-3.72967	-4.88423	0.24395	0.998738	no			3.72967
XLOC_004478	XLOC_004478	irbp	12:3238996-3248423	wt	mut	OK	0.297033	3.93445	3.72747	6.78971	5e-05	0.0088975	yes			3.72747
XLOC_004260	XLOC_004260	-	11:11183041-11183404	wt	mut	OK	0.908891	0.0688409	-3.72277	-3.1721	0.24395	0.998738	no			3.72277
XLOC_019968	XLOC_019968	-	21:1759717-1760185	wt	mut	OK	0.584914	0.0443868	-3.72002	-2.63449	0.24395	0.998738	no			3.72002
XLOC_003017	XLOC_003017	-	10:25197516-25198148	wt	mut	OK	0.375361	0.028521	-3.71818	-2.28461	0.24395	0.998738	no			3.71818
XLOC_012630	XLOC_012630	-	17:14441288-14442291	wt	mut	OK	0.207306	0.0157677	-3.71672	-2.00348	0.24395	0.998738	no			3.71672
XLOC_032765	XLOC_032765	opn1mw1,opn1mw2	6:41112732-41120324	wt	mut	OK	1.68422	22.0087	3.70791	11.4928	5e-05	0.0088975	yes			3.70791
XLOC_034490	XLOC_034490	CT737190.1	7:53577323-53589307	wt	mut	OK	3.36364	0.259602	-3.69565	-7.08383	0.0004	0.0476297	yes			3.69565
XLOC_035697	XLOC_035697	-	7:34688827-34689898	wt	mut	OK	0.0159654	0.204026	3.67573	2.12758	0.2418	0.998738	no			3.67573
XLOC_035820	XLOC_035820	-	7:72062440-72063295	wt	mut	OK	0.0210319	0.268673	3.6752	2.23709	0.2418	0.998738	no			3.6752
XLOC_035813	XLOC_035813	-	7:71288931-71289724	wt	mut	OK	0.0231397	0.295554	3.67498	2.28263	0.2418	0.998738	no			3.67498
XLOC_023930	XLOC_023930	-	24:412282-421025	wt	mut	OK	0.0462262	0.589439	3.67256	1.19276	0.27905	0.998738	no			3.67256
XLOC_007322	XLOC_007322	-	14:11629265-11636683	wt	mut	OK	3.16661	40.3634	3.67203	11.8882	5e-05	0.0088975	yes			3.67203
XLOC_031959	XLOC_031959	-	5:2174604-2305296	wt	mut	OK	0.0695265	0.885095	3.6702	0.391917	0.3404	0.998738	no			3.6702
XLOC_023688	XLOC_023688	lyz	24:24643810-24646748	wt	mut	OK	80.9886	6.36372	-3.66978	-10.3033	5e-05	0.0088975	yes			3.66978
XLOC_013170	XLOC_013170	si:dkey-145c18.3	18:32001240-32011305	wt	mut	NOTEST	0.00466632	0.0591662	3.66442	0	1	1	no			3.66442
XLOC_015281	XLOC_015281	-	19:16721021-16721245	wt	mut	OK	0.252686	3.18986	3.65808	6.99975	0.2418	0.998738	no			3.65808
XLOC_039235	XLOC_039235	-	Zv9_NA387:57378-57440	wt	mut	OK	1296.25	16351	3.65697	9934.95	0.2418	0.998738	no			3.65697
XLOC_024022	XLOC_024022	-	24:27742442-27742650	wt	mut	OK	0.329257	4.14806	3.65515	8.46074	0.2418	0.998738	no			3.65515
XLOC_008346	XLOC_008346	-	14:49164592-49165827	wt	mut	OK	0.310426	0.0246442	-3.65493	-2.98846	0.1738	0.998738	no			3.65493
XLOC_035573	XLOC_035573	-	7:5746937-5749141	wt	mut	OK	0.162222	0.0128845	-3.65426	-2.78762	0.1738	0.998738	no			3.65426
XLOC_032267	XLOC_032267	-	5:69000556-69002632	wt	mut	OK	0.0301115	0.378161	3.65062	3.53373	0.04895	0.998738	no			3.65062
XLOC_034009	XLOC_034009	zgc:172260	7:9296016-9383849	wt	mut	OK	0.0274098	0.344229	3.65061	2.15652	0.1831	0.998738	no			3.65061
XLOC_037817	XLOC_037817	oxgr1b	9:30356946-30360137	wt	mut	OK	0.0280649	0.351918	3.6484	1.91589	0.1225	0.998738	no			3.6484
XLOC_005106	XLOC_005106	pde6c	12:5380573-5755325	wt	mut	OK	0.131348	1.64512	3.64672	0.166779	0.3536	0.998738	no			3.64672
XLOC_004605	XLOC_004605	lrp2b	12:17204091-17349353	wt	mut	OK	2.94157	0.236339	-3.63766	-6.37436	5e-05	0.0088975	yes			3.63766
XLOC_034836	XLOC_034836	CABZ01058041.1	7:7672450-7707893	wt	mut	OK	0.146049	0.0117574	-3.63481	-1.5254	0.24505	0.998738	no			3.63481
XLOC_006444	XLOC_006444	si:ch211-153i8.1	13:9729429-9867266	wt	mut	OK	5.92277	0.478021	-3.63112	-2.64944	0.36	0.998738	no			3.63112
XLOC_024862	XLOC_024862	cpa1	25:18935475-18941306	wt	mut	OK	34.2009	2.76461	-3.62889	-7.56791	5e-05	0.0088975	yes			3.62889
XLOC_009777	XLOC_009777	HPX (1 of 2)	16:3654582-3674453	wt	mut	OK	4.63064	57.1201	3.62471	8.33325	5e-05	0.0088975	yes			3.62471
XLOC_025176	XLOC_025176	-	25:12044238-12044451	wt	mut	OK	3.31565	0.271431	-3.61064	-7.10513	0.24505	0.998738	no			3.61064
XLOC_008607	XLOC_008607	-	15:21216678-21217701	wt	mut	OK	0.689169	0.0564409	-3.61005	-2.982	0.24505	0.998738	no			3.61005
XLOC_035099	XLOC_035099	RIC3 (2 of 2)	7:29175271-29184373	wt	mut	OK	0.0197083	0.239941	3.60581	2.08445	0.0878	0.998738	no			3.60581
XLOC_019608	XLOC_019608	rbp4l	21:19167017-19169971	wt	mut	OK	1.59639	19.4354	3.6058	10.3567	5e-05	0.0088975	yes			3.6058
XLOC_009614	XLOC_009614	-	15:29297056-29298267	wt	mut	OK	0.0414278	0.504284	3.60557	3.43354	0.0878	0.998738	no			3.60557
XLOC_033742	XLOC_033742	-	6:49307590-49327149	wt	mut	OK	2.28671	0.188617	-3.59975	-0.500131	0.3426	0.998738	no			3.59975
XLOC_019389	XLOC_019389	CABZ01072040.1	21:64173-117825	wt	mut	OK	13.9537	1.15176	-3.59874	-3.77119	0.0005	0.0550361	no			3.59874
XLOC_022987	XLOC_022987	-	23:44897397-44897864	wt	mut	OK	0.538001	0.0445378	-3.59451	-2.54191	0.24505	0.998738	no			3.59451
XLOC_024091	XLOC_024091	-	24:38765550-38766083	wt	mut	OK	0.439046	0.0363698	-3.59356	-2.36831	0.24505	0.998738	no			3.59356
XLOC_008349	XLOC_008349	-	14:49180696-49194633	wt	mut	OK	0.927388	11.19	3.59289	3.56612	0.3816	0.998738	no			3.59289
XLOC_006989	XLOC_006989	-	13:24797106-24798036	wt	mut	OK	0.208389	0.0172888	-3.59137	-1.96286	0.24505	0.998738	no			3.59137
XLOC_013286	XLOC_013286	si:dkey-34o23.2	18:44177794-44182558	wt	mut	OK	0.0174795	0.210016	3.58677	2.64497	0.1544	0.998738	no			3.58677
XLOC_027969	XLOC_027969	si:dkey-270b7.1	4:44979209-44985503	wt	mut	OK	0.0335062	0.402477	3.58641	3.31954	0.2423	0.998738	no			3.58641
XLOC_003343	XLOC_003343	slc1a8a	11:15212391-15233989	wt	mut	NOTEST	0.0110282	0.131676	3.57772	0	1	1	no			3.57772
XLOC_035696	XLOC_035696	-	7:34687007-34687964	wt	mut	OK	0.0182909	0.217011	3.56857	2.10659	0.24255	0.998738	no			3.56857
XLOC_032264	XLOC_032264	-	5:68995210-68996040	wt	mut	OK	0.0218338	0.25898	3.5682	2.18064	0.24255	0.998738	no			3.5682
XLOC_008347	XLOC_008347	-	14:49176491-49177242	wt	mut	OK	0.024825	0.294396	3.56789	2.24314	0.24255	0.998738	no			3.56789
XLOC_033607	XLOC_033607	-	6:3356974-3357593	wt	mut	OK	0.0321946	0.381587	3.56712	2.39707	0.24255	0.998738	no			3.56712
XLOC_012620	XLOC_012620	-	17:10864377-10864965	wt	mut	OK	0.0346072	0.410111	3.56687	2.44743	0.24255	0.998738	no			3.56687
XLOC_026944	XLOC_026944	-	3:6904-7474	wt	mut	OK	0.0361814	0.428717	3.5667	2.48028	0.24255	0.998738	no			3.5667
XLOC_030057	XLOC_030057	-	4:61218242-61278316	wt	mut	OK	0.0390521	0.462523	3.56605	0.439613	0.35055	0.998738	no			3.56605
XLOC_012581	XLOC_012581	-	17:3862024-3862518	wt	mut	OK	0.044781	0.53028	3.5658	2.65962	0.24255	0.998738	no			3.5658
XLOC_026262	XLOC_026262	cyp2k22	3:8814256-8831106	wt	mut	OK	0.269597	0.0228018	-3.56359	-1.25812	0.1316	0.998738	no			3.56359
XLOC_030056	XLOC_030056	-	4:61190809-61191164	wt	mut	OK	0.0790599	0.93394	3.56231	3.37008	0.24255	0.998738	no			3.56231
XLOC_016561	XLOC_016561	rp1	2:30441996-30448963	wt	mut	NOTEST	0.004657	0.0547396	3.55511	0	1	1	no			3.55511
XLOC_016696	XLOC_016696	si:ch211-122l24.5	2:39979677-39982185	wt	mut	OK	0.153266	1.80139	3.555	6.57811	0.04975	0.998738	no			3.555
XLOC_016030	XLOC_016030	si:ch211-284d12.2	2:47291964-47292601	wt	mut	OK	0.0622154	0.731013	3.55455	3.479	0.24255	0.998738	no			3.55455
XLOC_005601	XLOC_005601	-	12:13216102-13216334	wt	mut	OK	0.225247	2.64265	3.55241	6.25244	0.24255	0.998738	no			3.55241
XLOC_017436	XLOC_017436	si:dkey-249p7.4	20:13870879-13873988	wt	mut	OK	0.0378227	0.442747	3.54916	2.10294	0.0282	0.866866	no			3.54916
XLOC_004834	XLOC_004834	-	12:36228031-36233147	wt	mut	OK	0.0454289	0.530713	3.54625	2.44593	0.24255	0.998738	no			3.54625
XLOC_006517	XLOC_006517	APCS	13:20508373-20510467	wt	mut	OK	11.5409	134.756	3.54551	7.91632	5e-05	0.0088975	yes			3.54551
XLOC_028727	XLOC_028727	-	4:18971305-18974209	wt	mut	OK	1.3669	0.117257	-3.54315	-10.0911	0.0064	0.352837	no			3.54315
XLOC_000812	XLOC_000812	cyp3a65	1:60208633-60218577	wt	mut	OK	364.478	31.6049	-3.52761	-5.9611	5e-05	0.0088975	yes			3.52761
XLOC_033887	XLOC_033887	si:ch73-335d12.1	7:3951140-3953574	wt	mut	OK	0.142005	1.63379	3.52421	1.65302	0.2031	0.998738	no			3.52421
XLOC_024297	XLOC_024297	-	25:11024629-11380691	wt	mut	OK	0.483714	5.54479	3.51891	0.0683188	0.09865	0.998738	no			3.51891
XLOC_024583	XLOC_024583	HIST4H4	25:36117394-36117706	wt	mut	OK	0.871657	0.076182	-3.51624	-2.84506	0.2475	0.998738	no			3.51624
XLOC_029802	XLOC_029802	-	4:1713977-1714635	wt	mut	OK	0.118394	1.34955	3.51081	4.22271	0.04975	0.998738	no			3.51081
XLOC_036370	XLOC_036370	pla2g1b	8:41676783-41692286	wt	mut	OK	54.1204	4.76855	-3.50455	-13.8336	5e-05	0.0088975	yes			3.50455
XLOC_006730	XLOC_006730	si:dkey-188i13.6	13:38006534-38012327	wt	mut	OK	3.58242	0.316003	-3.50293	-4.54391	0.00165	0.124944	no			3.50293
XLOC_000795	XLOC_000795	MFAP4 (13 of 14)	1:59822517-59827693	wt	mut	OK	0.809764	9.16348	3.50032	5.6973	5e-05	0.0088975	yes			3.50032
XLOC_020586	XLOC_020586	si:dkey-78l4.7	22:19792132-19794578	wt	mut	OK	0.288608	0.025515	-3.49969	-0.790936	0.39945	0.998738	no			3.49969
XLOC_032311	XLOC_032311	-	5:75568672-75568893	wt	mut	OK	67.1936	5.96139	-3.4946	-21.6512	0.0004	0.0476297	yes			3.4946
XLOC_011185	XLOC_011185	-	16:27295455-27300981	wt	mut	OK	0.0561739	0.630565	3.48867	5.38545	0.0007	0.0685679	no			3.48867
XLOC_006926	XLOC_006926	-	13:6119127-6119305	wt	mut	OK	6.495	0.581174	-3.48229	-12.2345	0.2475	0.998738	no			3.48229
XLOC_018682	XLOC_018682	-	20:32781850-32781901	wt	mut	OK	241835	21728.1	-3.47639	-130779	0.2475	0.998738	no			3.47639
XLOC_018514	XLOC_018514	ctsbb	20:53520838-53536911	wt	mut	OK	57.3808	5.17627	-3.47058	-4.77937	5e-05	0.0088975	yes			3.47058
XLOC_033766	XLOC_033766	-	6:53120062-53394482	wt	mut	OK	2.3827	0.214943	-3.47057	-0.0835518	0.08865	0.998738	no			3.47057
XLOC_024177	XLOC_024177	CABZ01079494.1	25:1040334-1052977	wt	mut	OK	0.426976	0.0385778	-3.46832	-2.17904	0.2475	0.998738	no			3.46832
XLOC_010583	XLOC_010583	si:dkey-8k3.2	16:18720424-18754319	wt	mut	OK	1.84023	20.3355	3.46604	6.12204	5e-05	0.0088975	yes			3.46604
XLOC_008285	XLOC_008285	-	14:24976885-24977153	wt	mut	OK	1.48543	0.134463	-3.46561	-4.23644	0.2475	0.998738	no			3.46561
XLOC_020388	XLOC_020388	CELA1 (6 of 8)	22:7477341-7521632	wt	mut	OK	15.9397	1.44395	-3.46452	-0.427555	0.5546	0.998738	no			3.46452
XLOC_013925	XLOC_013925	-	18:33318886-33318954	wt	mut	OK	6396.06	579.535	-3.46422	-4630.59	0.2475	0.998738	no			3.46422
XLOC_011075	XLOC_011075	-	16:373875-374215	wt	mut	OK	0.861193	0.0782205	-3.46072	-3.12104	0.2475	0.998738	no			3.46072
XLOC_040274	XLOC_040274	-	Zv9_scaffold3484:124151-124596	wt	mut	OK	0.528797	0.0481395	-3.45742	-2.51099	0.2485	0.998738	no			3.45742
XLOC_032784	XLOC_032784	gnat1	6:42850342-42861712	wt	mut	OK	0.104548	1.14808	3.45698	4.99308	0.0022	0.156596	no			3.45698
XLOC_006043	XLOC_006043	atoh7	13:25673570-25674614	wt	mut	OK	0.186305	0.0169738	-3.45628	-2.07627	0.2485	0.998738	no			3.45628
XLOC_007375	XLOC_007375	SPINK2 (4 of 4)	14:19497073-19497787	wt	mut	OK	1.62015	0.147619	-3.45618	-4.98641	0.1741	0.998738	no			3.45618
XLOC_038746	XLOC_038746	-	9:6696063-6696680	wt	mut	OK	0.3234	0.0294852	-3.45526	-2.13075	0.2485	0.998738	no			3.45526
XLOC_009563	XLOC_009563	-	15:14209214-14209839	wt	mut	OK	0.31766	0.028963	-3.4552	-2.12011	0.2485	0.998738	no			3.4552
XLOC_020585	XLOC_020585	si:dkey-78l4.6	22:19772150-19773478	wt	mut	OK	0.485086	0.044256	-3.4543	-2.14727	0.1529	0.998738	no			3.4543
XLOC_020056	XLOC_020056	-	21:20180192-20181070	wt	mut	OK	0.203444	0.0185646	-3.45401	-1.90821	0.2485	0.998738	no			3.45401
XLOC_024006	XLOC_024006	-	24:21494718-21495745	wt	mut	OK	0.167893	0.0153244	-3.45364	-1.84222	0.2485	0.998738	no			3.45364
XLOC_039056	XLOC_039056	-	Zv9_NA216:4982-5961	wt	mut	OK	0.0177908	0.194848	3.45315	2.02335	0.24405	0.998738	no			3.45315
XLOC_012681	XLOC_012681	-	17:30746015-30746948	wt	mut	OK	0.0188695	0.206647	3.45304	2.04512	0.24405	0.998738	no			3.45304
XLOC_005643	XLOC_005643	-	12:29681592-29745409	wt	mut	OK	0.0205194	0.224688	3.45286	0.771708	0.29085	0.998738	no			3.45286
XLOC_039405	XLOC_039405	-	Zv9_NA55:12-797	wt	mut	OK	0.0234428	0.256645	3.45256	2.13736	0.24405	0.998738	no			3.45256
XLOC_001590	XLOC_001590	-	1:4127795-4128552	wt	mut	OK	0.0245694	0.268957	3.45244	2.16008	0.24405	0.998738	no			3.45244
XLOC_038850	XLOC_038850	-	9:50861989-50862646	wt	mut	OK	0.0296599	0.324562	3.45191	2.26271	0.24405	0.998738	no			3.45191
XLOC_015280	XLOC_015280	-	19:16669319-16669965	wt	mut	OK	0.0303516	0.332115	3.45184	2.27665	0.24405	0.998738	no			3.45184
XLOC_024083	XLOC_024083	-	24:38437924-38438561	wt	mut	OK	0.030942	0.338562	3.45178	2.28855	0.24405	0.998738	no			3.45178
XLOC_008343	XLOC_008343	-	14:48960917-48961519	wt	mut	OK	0.0334743	0.366202	3.45151	2.33958	0.24405	0.998738	no			3.45151
XLOC_007039	XLOC_007039	-	13:45618179-45625579	wt	mut	OK	0.0393681	0.430455	3.45077	1.71627	0.28505	0.998738	no			3.45077
XLOC_017100	XLOC_017100	-	2:33396484-33396989	wt	mut	OK	0.0432919	0.473265	3.45048	2.53724	0.24405	0.998738	no			3.45048
XLOC_032063	XLOC_032063	-	5:11017153-11017640	wt	mut	OK	0.0457829	0.500405	3.45021	2.58734	0.24405	0.998738	no			3.45021
XLOC_002980	XLOC_002980	-	10:8809774-8810230	wt	mut	OK	0.0508172	0.555226	3.44969	2.68851	0.24405	0.998738	no			3.44969
XLOC_021435	XLOC_021435	-	22:540978-559366	wt	mut	OK	0.0831581	0.908212	3.4491	0.757134	0.37475	0.998738	no			3.4491
XLOC_031378	XLOC_031378	si:dkey-204l11.1	5:37141313-37158850	wt	mut	OK	0.236398	2.57893	3.44748	5.90708	5e-05	0.0088975	yes			3.44748
XLOC_026999	XLOC_026999	-	3:6499234-6499548	wt	mut	OK	0.101774	1.10822	3.4448	3.70094	0.24405	0.998738	no			3.4448
XLOC_021552	XLOC_021552	-	22:16181269-16181560	wt	mut	OK	0.242006	2.63236	3.44325	5.66945	0.15515	0.998738	no			3.44325
XLOC_003735	XLOC_003735	zgc:162969	11:6528901-6535159	wt	mut	NOTEST	0.00871478	0.09477	3.44289	0	1	1	no			3.44289
XLOC_006967	XLOC_006967	-	13:18377010-18377282	wt	mut	OK	0.142944	1.55314	3.44166	4.49752	0.24405	0.998738	no			3.44166
XLOC_006167	XLOC_006167	-	13:36294013-36295595	wt	mut	OK	1.93515	0.17872	-3.43667	-6.0295	0.2485	0.998738	no			3.43667
XLOC_010686	XLOC_010686	try	16:27320044-27324608	wt	mut	OK	3797.23	351.155	-3.43476	-5.422	5e-05	0.0088975	yes			3.43476
XLOC_026943	XLOC_026943	-	3:5200-6673	wt	mut	OK	0.0661396	0.714663	3.43368	4.06987	0.021	0.729711	no			3.43368
XLOC_004461	XLOC_004461	si:dkey-191m6.5	12:2787400-2833219	wt	mut	NOTEST	0.00469489	0.0504673	3.42618	0	1	1	no			3.42618
XLOC_014669	XLOC_014669	gnb3b	19:5730428-5774356	wt	mut	OK	0.754773	8.00868	3.40745	1.36662	0.21995	0.998738	no			3.40745
XLOC_027406	XLOC_027406	si:dkey-14d8.7	4:5410349-5413091	wt	mut	OK	9.60028	0.906817	-3.40419	-5.31606	0.0003	0.0387472	yes			3.40419
XLOC_026971	XLOC_026971	-	3:2188716-2189760	wt	mut	OK	0.0329221	0.345579	3.39189	2.72407	0.1551	0.998738	no			3.39189
XLOC_022921	XLOC_022921	-	23:35467168-35468087	wt	mut	OK	0.0384486	0.403509	3.3916	2.80011	0.1551	0.998738	no			3.3916
XLOC_018786	XLOC_018786	-	20:53938485-53939135	wt	mut	OK	0.0601927	0.631213	3.39047	3.09914	0.1551	0.998738	no			3.39047
XLOC_024833	XLOC_024833	cpa4	25:16939227-16946517	wt	mut	OK	183.916	17.5492	-3.38957	-8.87718	5e-05	0.0088975	yes			3.38957
XLOC_030405	XLOC_030405	si:ch211-117m20.4	5:32246849-32252218	wt	mut	OK	0.0189977	0.198772	3.38722	1.06442	0.1499	0.998738	no			3.38722
XLOC_030882	XLOC_030882	-	5:75123613-75124841	wt	mut	OK	1.51853	0.145808	-3.38053	-1.15698	0.2783	0.998738	no			3.38053
XLOC_011109	XLOC_011109	-	16:7461086-7462435	wt	mut	OK	0.231552	0.0222546	-3.37916	-2.70106	0.1742	0.998738	no			3.37916
XLOC_039561	XLOC_039561	-	Zv9_NA692:21952-23770	wt	mut	OK	0.0261285	0.270444	3.37163	3.01647	0.0891	0.998738	no			3.37163
XLOC_005183	XLOC_005183	atoh1c	12:12874157-12874933	wt	mut	OK	0.308848	0.030027	-3.36257	-2.09565	0.17425	0.998738	no			3.36257
XLOC_016567	XLOC_016567	clul1	2:30986803-31092329	wt	mut	OK	0.0544503	0.558709	3.35909	0.371581	0.44405	0.998738	no			3.35909
XLOC_021930	XLOC_021930	lactbl1a	23:22258466-22268973	wt	mut	NOTEST	0.00920797	0.0943133	3.35651	0	1	1	no			3.35651
XLOC_002923	XLOC_002923	il1b	10:46393913-46401024	wt	mut	OK	0.885564	9.06952	3.35636	8.03492	5e-05	0.0088975	yes			3.35636
XLOC_003863	XLOC_003863	ghrh	11:15707807-15803686	wt	mut	OK	0.0673375	0.687907	3.35273	2.07982	0.1147	0.998738	no			3.35273
XLOC_019132	XLOC_019132	SYCN (1 of 2)	21:24504296-24504692	wt	mut	OK	381.197	37.326	-3.35228	-12.7775	5e-05	0.0088975	yes			3.35228
XLOC_023723	XLOC_023723	si:dkey-70n11.1	24:27438500-27444625	wt	mut	OK	0.0428443	0.432566	3.33574	2.98308	0.15515	0.998738	no			3.33574
XLOC_037812	XLOC_037812	si:ch73-7i4.1	9:29631884-29640022	wt	mut	OK	0.203092	2.04966	3.33518	3.9079	0.00445	0.266426	no			3.33518
XLOC_023239	XLOC_023239	lipi	24:24694438-24709698	wt	mut	OK	0.0498239	0.500418	3.32822	3.06245	0.00615	0.343788	no			3.32822
XLOC_007041	XLOC_007041	-	13:45626343-45627376	wt	mut	OK	0.0500158	0.502175	3.32773	3.23204	0.0891	0.998738	no			3.32773
XLOC_009546	XLOC_009546	-	15:9464680-9465599	wt	mut	OK	0.0192243	0.192982	3.32747	1.97287	0.24645	0.998738	no			3.32747
XLOC_033751	XLOC_033751	-	6:49756477-49757345	wt	mut	OK	0.0206377	0.20715	3.32732	2.00028	0.24645	0.998738	no			3.32732
XLOC_011171	XLOC_011171	-	16:24569130-24569993	wt	mut	OK	0.0207876	0.208652	3.32731	2.00318	0.24645	0.998738	no			3.32731
XLOC_015385	XLOC_015385	-	19:47056118-47056976	wt	mut	OK	0.0209396	0.210176	3.32729	2.00613	0.24645	0.998738	no			3.32729
XLOC_035819	XLOC_035819	-	7:72059642-72060488	wt	mut	OK	0.0213137	0.213925	3.32725	2.01338	0.24645	0.998738	no			3.32725
XLOC_002939	XLOC_002939	-	10:748878-749621	wt	mut	OK	0.0251743	0.252603	3.32685	2.08822	0.24645	0.998738	no			3.32685
XLOC_027059	XLOC_027059	-	3:13061705-13062434	wt	mut	OK	0.0258097	0.258967	3.32678	2.10053	0.24645	0.998738	no			3.32678
XLOC_017176	XLOC_017176	-	2:52208895-52209611	wt	mut	OK	0.0264291	0.26517	3.32672	2.11254	0.24645	0.998738	no			3.32672
XLOC_001648	XLOC_001648	-	1:21972366-21973047	wt	mut	OK	0.0282549	0.283451	3.32653	2.14791	0.24645	0.998738	no			3.32653
XLOC_024915	XLOC_024915	ccdc33	25:23059259-23086592	wt	mut	NOTEST	0.0870445	0.00867712	-3.32646	0	1	1	no			3.32646
XLOC_035781	XLOC_035781	-	7:65403613-65404269	wt	mut	OK	0.0297215	0.298132	3.32637	2.17633	0.24645	0.998738	no			3.32637
XLOC_011146	XLOC_011146	-	16:17452446-17453096	wt	mut	OK	0.0300964	0.301885	3.32634	2.18359	0.24645	0.998738	no			3.32634
XLOC_007014	XLOC_007014	-	13:31840264-31840851	wt	mut	OK	0.034691	0.347855	3.32585	2.27258	0.24645	0.998738	no			3.32585
XLOC_015377	XLOC_015377	-	19:45313641-45314207	wt	mut	OK	0.0365509	0.366455	3.32566	2.30858	0.24645	0.998738	no			3.32566
XLOC_020127	XLOC_020127	-	21:41218273-41229248	wt	mut	OK	0.0429029	0.429939	3.32499	1.70447	0.29215	0.998738	no			3.32499
XLOC_018787	XLOC_018787	-	20:53942819-53943230	wt	mut	OK	0.241833	2.42039	3.32315	5.06807	0.051	0.998738	no			3.32315
XLOC_025217	XLOC_025217	-	25:23583082-23642076	wt	mut	OK	0.153906	1.53861	3.32151	0.268074	0.3662	0.998738	no			3.32151
XLOC_014770	XLOC_014770	irgf3	19:11737389-11738787	wt	mut	NOTEST	0.014722	0.146781	3.31763	0	1	1	no			3.31763
XLOC_031999	XLOC_031999	-	5:3621230-3829907	wt	mut	OK	0.142944	1.42371	3.31613	0.686363	0.34195	0.998738	no			3.31613
XLOC_022279	XLOC_022279	5S_rRNA	23:2146449-2185541	wt	mut	OK	1.25922	12.5137	3.31291	0.110821	0.12135	0.998738	no			3.31291
XLOC_023998	XLOC_023998	-	24:16841979-16842288	wt	mut	OK	0.948925	0.095654	-3.3104	-3.30099	0.2497	0.998738	no			3.3104
XLOC_023733	XLOC_023733	si:dkey-25o1.4	24:28320338-28322742	wt	mut	OK	0.0497286	0.493013	3.30948	2.9393	0.2475	0.998738	no			3.30948
XLOC_021753	XLOC_021753	BX248496.1	23:6212871-6227983	wt	mut	NOTEST	0.0562127	0.00567703	-3.30769	0	1	1	no			3.30769
XLOC_015886	XLOC_015886	CT867973.1	2:35872700-35876576	wt	mut	OK	1.55894	0.157462	-3.30749	-5.1902	0.17445	0.998738	no			3.30749
XLOC_001681	XLOC_001681	-	1:34875298-34875356	wt	mut	OK	2497.16	24721.5	3.30741	16048.5	0.2475	0.998738	no			3.30741
XLOC_001243	XLOC_001243	CNGA1 (2 of 2)	1:44276757-44281942	wt	mut	NOTEST	0.0100663	0.099618	3.30687	0	1	1	no			3.30687
XLOC_037442	XLOC_037442	-	8:53300315-53300707	wt	mut	OK	0.591426	0.0597687	-3.30674	-2.61299	0.2497	0.998738	no			3.30674
XLOC_034864	XLOC_034864	zgc:172109	7:9296016-9383849	wt	mut	NOTEST	0.0143831	0.142283	3.30631	0	1	1	no			3.30631
XLOC_008864	XLOC_008864	si:ch1073-429i10.1	15:46723055-46906219	wt	mut	OK	3.68693	0.373995	-3.30133	-0.228493	0.44685	0.998738	no			3.30133
XLOC_018194	XLOC_018194	prph2l	20:27413745-27419865	wt	mut	OK	0.0163631	0.160742	3.29623	1.70343	0.1078	0.998738	no			3.29623
XLOC_016005	XLOC_016005	CU929150.1	2:45221498-45222824	wt	mut	OK	0.223031	2.18877	3.29481	5.64269	0.0528	0.998738	no			3.29481
XLOC_007792	XLOC_007792	irg1l	14:11625680-11629239	wt	mut	OK	9.41939	91.7312	3.28371	7.20749	5e-05	0.0088975	yes			3.28371
XLOC_038837	XLOC_038837	-	9:47566287-47567498	wt	mut	OK	1.96091	0.201714	-3.28115	-5.16084	0.0014	0.117391	no			3.28115
XLOC_028680	XLOC_028680	slc25a3a	4:15913156-15921665	wt	mut	OK	0.0653519	0.631008	3.27136	3.31968	0.0225	0.765885	no			3.27136
XLOC_028627	XLOC_028627	il22	4:12609118-12613330	wt	mut	OK	0.240988	2.32149	3.26802	4.98432	0.0124	0.532419	no			3.26802
XLOC_014754	XLOC_014754	il11b	19:11051414-11054699	wt	mut	OK	0.0438363	0.419255	3.25763	1.95565	0.15055	0.998738	no			3.25763
XLOC_003403	XLOC_003403	chia.3	11:25040783-25043717	wt	mut	OK	482.786	50.7845	-3.24892	-7.13442	5e-05	0.0088975	yes			3.24892
XLOC_024399	XLOC_024399	rlbp1b	25:19595875-19608199	wt	mut	OK	0.505862	4.78742	3.24243	5.82631	5e-05	0.0088975	yes			3.24243
XLOC_008842	XLOC_008842	sagb	15:44847683-44870331	wt	mut	OK	0.71637	6.77957	3.24242	5.5909	5e-05	0.0088975	yes			3.24242
XLOC_023201	XLOC_023201	-	24:21311909-21416766	wt	mut	OK	0.348244	0.0368814	-3.23913	-1.80957	0.2882	0.998738	no			3.23913
XLOC_021652	XLOC_021652	-	22:40846175-40846272	wt	mut	OK	1449.47	153.786	-3.23653	-1279.47	0.17475	0.998738	no			3.23653
XLOC_032967	XLOC_032967	pde6h	6:269175-297339	wt	mut	OK	0.974364	9.14489	3.23043	0.871944	0.3649	0.998738	no			3.23043
XLOC_007323	XLOC_007323	sb:cb252	14:11656131-11659628	wt	mut	OK	33.1459	309.989	3.22532	7.00971	5e-05	0.0088975	yes			3.22532
XLOC_000842	XLOC_000842	-	1:713964-729166	wt	mut	OK	87.1785	9.33894	-3.22264	-6.94089	5e-05	0.0088975	yes			3.22264
XLOC_024283	XLOC_024283	rag1	25:9231636-9238142	wt	mut	OK	1.78972	0.191942	-3.22099	-6.00356	5e-05	0.0088975	yes			3.22099
XLOC_002653	XLOC_002653	zgc:153126	10:26825236-26837196	wt	mut	NOTEST	0.00992139	0.0925004	3.22085	0	1	1	no			3.22085
XLOC_000521	XLOC_000521	-	1:45427790-45430010	wt	mut	OK	0.0489708	0.453905	3.2124	3.36386	0.2497	0.998738	no			3.2124
XLOC_007567	XLOC_007567	rnasel3	14:40044380-40046544	wt	mut	OK	2.49302	23.1039	3.21217	6.32349	5e-05	0.0088975	yes			3.21217
XLOC_018038	XLOC_018038	-	20:12841915-12850447	wt	mut	OK	0.0444482	0.410836	3.20836	5.7432	0.0007	0.0685679	no			3.20836
XLOC_029762	XLOC_029762	PTCHD3 (2 of 3)	4:61359683-61362524	wt	mut	OK	0.0890474	0.819808	3.20264	4.94479	0.0033	0.211405	no			3.20264
XLOC_003997	XLOC_003997	lactbl1b	11:29005024-29033922	wt	mut	OK	0.0395771	0.363294	3.1984	1.43373	0.04675	0.998738	no			3.1984
XLOC_009046	XLOC_009046	CR925813.2	15:13991928-13995529	wt	mut	OK	1.39087	0.151611	-3.19755	-4.29144	0.01435	0.583306	no			3.19755
XLOC_037414	XLOC_037414	-	8:48223165-48223616	wt	mut	OK	1.29336	0.141303	-3.19427	-4.15095	0.10685	0.998738	no			3.19427
XLOC_005542	XLOC_005542	-	12:271533-272942	wt	mut	NOTEST	0.0115947	0.10587	3.19076	0	1	1	no			3.19076
XLOC_033816	XLOC_033816	-	6:58815794-58816851	wt	mut	OK	0.0648745	0.592166	3.19028	3.34206	0.0528	0.998738	no			3.19028
XLOC_038806	XLOC_038806	-	9:34905738-34906628	wt	mut	OK	0.0200033	0.182537	3.18988	1.89655	0.2497	0.998738	no			3.18988
XLOC_017162	XLOC_017162	-	2:50209625-50210511	wt	mut	OK	0.0402315	0.367124	3.18987	2.63731	0.1563	0.998738	no			3.18987
XLOC_011370	XLOC_011370	-	16:58336289-58337072	wt	mut	OK	0.0235198	0.214573	3.18952	1.96157	0.2497	0.998738	no			3.18952
XLOC_029863	XLOC_029863	-	4:15371349-15372123	wt	mut	OK	0.0238728	0.217788	3.18948	1.9681	0.2497	0.998738	no			3.18948
XLOC_002999	XLOC_002999	-	10:17471843-17472610	wt	mut	OK	0.0241548	0.220356	3.18945	1.97331	0.2497	0.998738	no			3.18945
XLOC_004250	XLOC_004250	-	11:8776525-8777246	wt	mut	OK	0.0261874	0.238863	3.18924	2.01089	0.2497	0.998738	no			3.18924
XLOC_007015	XLOC_007015	-	13:32013297-32013986	wt	mut	OK	0.0278157	0.253685	3.18907	2.04098	0.2497	0.998738	no			3.18907
XLOC_005551	XLOC_005551	-	12:1256238-1256903	wt	mut	OK	0.0291763	0.266068	3.18893	2.06613	0.2497	0.998738	no			3.18893
XLOC_035686	XLOC_035686	-	7:27563763-27564403	wt	mut	OK	0.0307427	0.280321	3.18876	2.09507	0.2497	0.998738	no			3.18876
XLOC_023929	XLOC_023929	-	24:412282-421025	wt	mut	OK	0.0334743	0.305168	3.18848	0.911757	0.34855	0.998738	no			3.18848
XLOC_012776	XLOC_012776	-	17:51838741-51839302	wt	mut	OK	0.0370235	0.337437	3.1881	2.21106	0.2497	0.998738	no			3.1881
XLOC_012639	XLOC_012639	-	17:15146660-15147207	wt	mut	OK	0.0384141	0.350076	3.18796	2.23673	0.2497	0.998738	no			3.18796
XLOC_033588	XLOC_033588	-	6:470436-470978	wt	mut	OK	0.0389364	0.354822	3.1879	2.24637	0.2497	0.998738	no			3.1879
XLOC_020064	XLOC_020064	-	21:24208872-24209389	wt	mut	OK	0.0417764	0.380623	3.1876	2.29876	0.2497	0.998738	no			3.1876
XLOC_020062	XLOC_020062	-	21:22453811-22454316	wt	mut	OK	0.0432919	0.394387	3.18744	2.32671	0.2497	0.998738	no			3.18744
XLOC_011369	XLOC_011369	-	16:58302250-58302721	wt	mut	OK	0.0482503	0.439399	3.18692	2.4181	0.2497	0.998738	no			3.18692
XLOC_029808	XLOC_029808	-	4:2144893-2145351	wt	mut	OK	0.0504594	0.459442	3.18669	2.45878	0.2497	0.998738	no			3.18669
XLOC_006963	XLOC_006963	-	13:17531214-17531635	wt	mut	OK	0.0580141	0.527942	3.1859	2.59771	0.2497	0.998738	no			3.1859
XLOC_022868	XLOC_022868	-	23:16700239-16700612	wt	mut	OK	0.0719592	0.654205	3.18449	2.85313	0.2497	0.998738	no			3.18449
XLOC_011133	XLOC_011133	-	16:13591542-13591848	wt	mut	OK	0.107757	0.97747	3.18127	3.50047	0.2497	0.998738	no			3.18127
XLOC_015359	XLOC_015359	-	19:41025131-41025404	wt	mut	OK	0.141606	1.28224	3.17872	4.0997	0.2497	0.998738	no			3.17872
XLOC_030843	XLOC_030843	eif4e1b	5:71135688-71289345	wt	mut	OK	0.0396572	0.358596	3.17671	0.238533	0.31725	0.998738	no			3.17671
XLOC_031706	XLOC_031706	zgc:158260	5:56622606-56734002	wt	mut	NOTEST	0.013049	0.117782	3.1741	0	1	1	no			3.1741
XLOC_004879	XLOC_004879	-	12:40430764-40604236	wt	mut	OK	98.2205	885.629	3.17261	61.1516	0.09895	0.998738	no			3.17261
XLOC_028529	XLOC_028529	si:ch211-240l19.5	4:7222904-7224317	wt	mut	OK	136.829	15.1921	-3.17098	-7.1784	5e-05	0.0088975	yes			3.17098
XLOC_025037	XLOC_025037	HIST1H2BD (20 of 32)	25:36167070-36167557	wt	mut	OK	0.327	0.036345	-3.16946	-1.89035	0.2569	0.998738	no			3.16946
XLOC_032706	XLOC_032706	-	6:37166698-37195104	wt	mut	OK	0.0631186	0.567864	3.16941	2.64067	0.25085	0.998738	no			3.16941
XLOC_009582	XLOC_009582	-	15:21170303-21170356	wt	mut	OK	9287.88	83425.9	3.16707	51956.6	0.25085	0.998738	no			3.16707
XLOC_035541	XLOC_035541	-	7:670924-671119	wt	mut	OK	0.426481	3.82982	3.16672	8.77647	0.25085	0.998738	no			3.16672
XLOC_002573	XLOC_002573	si:dkeyp-66d7.5	10:20192770-20209051	wt	mut	NOTEST	0.117017	0.0130391	-3.1658	0	1	1	no			3.1658
XLOC_039797	XLOC_039797	RIIAD1	Zv9_NA896:3708-5873	wt	mut	OK	0.136814	1.22455	3.16196	3.89075	0.25085	0.998738	no			3.16196
XLOC_015973	XLOC_015973	RNaseP_nuc	2:42687855-42688153	wt	mut	OK	0.83336	0.0935367	-3.15534	-2.9603	0.2569	0.998738	no			3.15534
XLOC_000465	XLOC_000465	htra3a	1:41137977-41151045	wt	mut	OK	0.15096	1.34166	3.15178	3.74008	0.00405	0.248041	no			3.15178
XLOC_012710	XLOC_012710	-	17:41015763-41015907	wt	mut	OK	2.45697	21.7642	3.14701	37.0364	0.25085	0.998738	no			3.14701
XLOC_037102	XLOC_037102	si:dkey-220o5.5	8:46979056-47024933	wt	mut	NOTEST	0.107487	0.0121344	-3.14699	0	1	1	no			3.14699
XLOC_007563	XLOC_007563	BX005069.4	14:38211264-38214588	wt	mut	OK	1.41256	12.5047	3.14609	5.6515	5e-05	0.0088975	yes			3.14609
XLOC_009333	XLOC_009333	ctrl	15:36518668-36527571	wt	mut	OK	748.668	84.6571	-3.14462	-5.89977	5e-05	0.0088975	yes			3.14462
XLOC_029897	XLOC_029897	-	4:26164435-26164730	wt	mut	OK	0.937413	0.106235	-3.14142	-3.3099	0.2569	0.998738	no			3.14142
XLOC_026296	XLOC_026296	cyp2k6	3:12440710-12450736	wt	mut	OK	5.90219	0.670025	-3.13896	-5.95018	5e-05	0.0088975	yes			3.13896
XLOC_023227	XLOC_023227	si:dkey-40h20.1	24:22730128-23309641	wt	mut	OK	0.11098	0.975653	3.13607	0.657192	0.4291	0.998738	no			3.13607
XLOC_013825	XLOC_013825	-	18:798389-798896	wt	mut	OK	0.344254	0.0392025	-3.13446	-2.0933	0.2569	0.998738	no			3.13446
XLOC_027103	XLOC_027103	-	3:16088307-16089232	wt	mut	OK	0.30513	0.0348076	-3.13195	-2.659	0.1754	0.998738	no			3.13195
XLOC_018692	XLOC_018692	-	20:33611554-33612502	wt	mut	NOTEST	0.148029	0.0168871	-3.13189	0	1	1	no			3.13189
XLOC_029932	XLOC_029932	-	4:30148390-30149722	wt	mut	NOTEST	0.0989271	0.0112906	-3.13125	0	1	1	no			3.13125
XLOC_022665	XLOC_022665	tor1l1	23:37628827-37634237	wt	mut	OK	0.0397645	0.347067	3.12566	3.04243	0.15755	0.998738	no			3.12566
XLOC_011183	XLOC_011183	-	16:27287004-27288295	wt	mut	OK	0.0256399	0.22239	3.11663	2.38893	0.15755	0.998738	no			3.11663
XLOC_021536	XLOC_021536	-	22:10508081-10509329	wt	mut	OK	0.0266667	0.231288	3.11658	2.40179	0.15755	0.998738	no			3.11658
XLOC_008166	XLOC_008166	-	14:147468-148598	wt	mut	OK	0.0299594	0.259816	3.11641	2.44304	0.15755	0.998738	no			3.11641
XLOC_019277	XLOC_019277	-	21:37811688-37813751	wt	mut	OK	0.125529	1.08692	3.11415	4.09049	0.15755	0.998738	no			3.11415
XLOC_039511	XLOC_039511	-	Zv9_NA639:39301-39845	wt	mut	OK	0.0774517	0.670525	3.11392	3.03724	0.15755	0.998738	no			3.11392
XLOC_034326	XLOC_034326	itln2	7:34480037-34482816	wt	mut	OK	0.260585	2.25507	3.11335	6.14561	0.0013	0.111041	no			3.11335
XLOC_026237	XLOC_026237	CABZ01056518.1	3:6786534-6787677	wt	mut	OK	0.0836613	0.722218	3.1098	3.38619	0.0371	0.998738	no			3.1098
XLOC_005329	XLOC_005329	CT033798.1	12:30091365-30094031	wt	mut	OK	0.649816	0.0758572	-3.09867	-3.50024	0.10925	0.998738	no			3.09867
XLOC_006571	XLOC_006571	plaua	13:25521146-25529069	wt	mut	OK	0.0655071	0.560117	3.096	2.91719	0.01145	0.508675	no			3.096
XLOC_017123	XLOC_017123	-	2:42347896-42347954	wt	mut	OK	57434.6	6742.22	-3.09063	-24559.6	0.10925	0.998738	no			3.09063
XLOC_026420	XLOC_026420	tcap	3:21453654-21455521	wt	mut	OK	6.32676	53.8116	3.08838	6.95106	5e-05	0.0088975	yes			3.08838
XLOC_028695	XLOC_028695	si:ch211-234f20.8	4:16794912-16861358	wt	mut	OK	0.606027	0.0716713	-3.07991	-0.592067	0.25415	0.998738	no			3.07991
XLOC_032321	XLOC_032321	ERP27	6:117517-119391	wt	mut	OK	330.446	39.2615	-3.07323	-22.8021	5e-05	0.0088975	yes			3.07323
XLOC_039088	XLOC_039088	-	Zv9_NA240:1693-15260	wt	mut	OK	0.219217	1.84456	3.07285	3.42249	0.0128	0.540893	no			3.07285
XLOC_005896	XLOC_005896	dre-mir-146a	13:11536789-11538951	wt	mut	OK	0.198344	1.66885	3.07277	2.59646	0.0066	0.359532	no			3.07277
XLOC_012213	XLOC_012213	CU464131.2	17:23442435-23446394	wt	mut	OK	0.369642	3.10877	3.07214	5.24568	0.0001	0.0160155	yes			3.07214
XLOC_039686	XLOC_039686	-	Zv9_NA807:36150-67370	wt	mut	OK	0.344534	0.0410235	-3.07012	-1.48786	0.27825	0.998738	no			3.07012
XLOC_039249	XLOC_039249	CABZ01079864.1	Zv9_NA4:8832-18104	wt	mut	OK	0.268302	0.0320917	-3.06359	-2.71014	0.1759	0.998738	no			3.06359
XLOC_005467	XLOC_005467	CR749741.1	12:46486115-46496936	wt	mut	OK	0.164219	0.0196687	-3.06165	-0.89508	0.14265	0.998738	no			3.06165
XLOC_033586	XLOC_033586	-	6:299804-299941	wt	mut	OK	2968.86	359.072	-3.04756	-214.977	5e-05	0.0088975	yes			3.04756
XLOC_017732	XLOC_017732	cx28.1	20:40771694-40772438	wt	mut	OK	0.060061	0.49588	3.04549	3.14395	0.15795	0.998738	no			3.04549
XLOC_032269	XLOC_032269	-	5:69004613-69006110	wt	mut	OK	0.043293	0.355794	3.03884	2.99179	0.05745	0.998738	no			3.03884
XLOC_003020	XLOC_003020	-	10:25594279-25595230	wt	mut	NOTEST	0.0184322	0.151398	3.03804	0	1	1	no			3.03804
XLOC_013918	XLOC_013918	-	18:30804847-30805602	wt	mut	OK	0.024654	0.202411	3.0374	1.87749	0.2551	0.998738	no			3.0374
XLOC_009615	XLOC_009615	-	15:29298665-29299348	wt	mut	OK	0.0562876	0.462009	3.03703	2.69467	0.15795	0.998738	no			3.03703
XLOC_017921	XLOC_017921	impg1a	20:801599-832136	wt	mut	OK	0.0281002	0.230532	3.03632	1.11915	0.024	0.790076	no			3.03632
XLOC_033994	XLOC_033994	zgc:175248	7:7781531-7801962	wt	mut	OK	0.212194	0.0258719	-3.03592	-2.21108	0.10955	0.998738	no			3.03592
XLOC_011090	XLOC_011090	-	16:1791810-1792284	wt	mut	OK	0.0477677	0.391517	3.03497	2.28142	0.2551	0.998738	no			3.03497
XLOC_004187	XLOC_004187	-	11:18561-19031	wt	mut	OK	0.0484134	0.396791	3.0349	2.29268	0.2551	0.998738	no			3.0349
XLOC_007374	XLOC_007374	SPINK2 (3 of 4)	14:19091266-19131713	wt	mut	OK	3.02578	0.369343	-3.03428	-2.73914	0.04545	0.998738	no			3.03428
XLOC_013909	XLOC_013909	-	18:26710942-26711329	wt	mut	OK	0.0672511	0.550441	3.03296	2.62018	0.2551	0.998738	no			3.03296
XLOC_026719	XLOC_026719	si:dkey-106c17.2	3:38907260-38913499	wt	mut	OK	4.02022	0.492329	-3.02958	-6.71924	0.00225	0.158395	no			3.02958
XLOC_035698	XLOC_035698	-	7:34828948-34829018	wt	mut	OK	528.819	4318.04	3.02953	3721.25	0.2551	0.998738	no			3.02953
XLOC_020035	XLOC_020035	-	21:8725544-8725836	wt	mut	OK	0.120024	0.979204	3.02828	3.5213	0.2551	0.998738	no			3.02828
XLOC_014287	XLOC_014287	-	19:21169901-21183473	wt	mut	OK	0.156801	1.27741	3.02621	3.78725	0.09245	0.998738	no			3.02621
XLOC_020386	XLOC_020386	CELA1 (1 of 8),CELA1 (2 of 8)	22:7477341-7521632	wt	mut	OK	2453.38	301.379	-3.02512	-5.25179	5e-05	0.0088975	yes			3.02512
XLOC_029760	XLOC_029760	-	4:61328326-61335540	wt	mut	OK	0.153523	1.24684	3.02175	6.67026	5e-05	0.0088975	yes			3.02175
XLOC_007794	XLOC_007794	zgc:174917	14:11703544-11705974	wt	mut	OK	8.77184	71.1594	3.0201	6.8476	5e-05	0.0088975	yes			3.0201
XLOC_020266	XLOC_020266	-	22:2514126-2514447	wt	mut	OK	0.201565	1.63219	3.01749	5.20083	0.2551	0.998738	no			3.01749
XLOC_036943	XLOC_036943	si:ch211-81g2.1	8:34230828-34248136	wt	mut	NOTEST	0.0169709	0.136911	3.0121	0	1	1	no			3.0121
XLOC_010552	XLOC_010552	rcv1	16:15663112-15673010	wt	mut	OK	0.464498	3.73343	3.00676	8.24263	5e-05	0.0088975	yes			3.00676
XLOC_029116	XLOC_029116	ZNF329 (5 of 36)	4:36256955-36264652	wt	mut	OK	0.0285278	0.22864	3.00264	1.84542	0.2551	0.998738	no			3.00264
XLOC_008108	XLOC_008108	SCYL1 (2 of 2)	14:48510100-48530727	wt	mut	NOTEST	0.00397135	0.0317637	2.99968	0	1	1	no			2.99968
XLOC_034973	XLOC_034973	-	7:19020047-19022812	wt	mut	OK	0.437989	3.49259	2.99533	8.15618	0.2577	0.998738	no			2.99533
XLOC_000042	XLOC_000042	CD2 (3 of 4)	1:1623528-1684908	wt	mut	OK	0.414833	0.0520579	-2.99434	-0.428679	0.4962	0.998738	no			2.99434
XLOC_000208	XLOC_000208	helt	1:16335286-16336940	wt	mut	OK	0.966468	0.121489	-2.9919	-3.56969	0.0202	0.71653	no			2.9919
XLOC_015898	XLOC_015898	slc1a8b	2:36831336-36843995	wt	mut	OK	0.0218283	0.173495	2.99063	2.05533	0.0743	0.998738	no			2.99063
XLOC_038308	XLOC_038308	irg1	9:22865441-22871805	wt	mut	OK	0.456444	3.61801	2.98669	5.75272	5e-05	0.0088975	yes			2.98669
XLOC_030985	XLOC_030985	-	5:4626832-4628247	wt	mut	OK	0.734715	5.81618	2.98482	9.65639	0.16015	0.998738	no			2.98482
XLOC_035687	XLOC_035687	-	7:27833509-27833618	wt	mut	OK	474.822	60.0386	-2.98343	-513.866	0.17805	0.998738	no			2.98343
XLOC_012682	XLOC_012682	-	17:30748946-30749779	wt	mut	OK	0.0652032	0.515605	2.98325	3.00576	0.09715	0.998738	no			2.98325
XLOC_013962	XLOC_013962	-	18:45202828-45203570	wt	mut	OK	0.0756558	0.598111	2.98289	3.10608	0.09715	0.998738	no			2.98289
XLOC_001504	XLOC_001504	si:ch211-233g6.3	1:59319483-59324969	wt	mut	NOTEST	0.0115631	0.0913806	2.98236	0	1	1	no			2.98236
XLOC_011690	XLOC_011690	ctsl.1	17:27315893-27320142	wt	mut	OK	378.023	47.9335	-2.97937	-5.86497	5e-05	0.0088975	yes			2.97937
XLOC_024853	XLOC_024853	-	25:17900555-17901833	wt	mut	OK	0.0655277	0.515041	2.97451	3.54278	0.09715	0.998738	no			2.97451
XLOC_039035	XLOC_039035	-	Zv9_NA19:7148-10084	wt	mut	OK	0.0867049	0.681112	2.97371	3.39502	0.00165	0.124944	no			2.97371
XLOC_016032	XLOC_016032	CU633981.1	2:47392174-47435873	wt	mut	OK	2.42403	18.9606	2.96753	2.09544	0.154	0.998738	no			2.96753
XLOC_020804	XLOC_020804	ahsg	22:40834813-40841855	wt	mut	OK	22.5732	2.88784	-2.96655	-6.71377	5e-05	0.0088975	yes			2.96655
XLOC_035537	XLOC_035537	-	7:66521-66703	wt	mut	OK	8.15242	1.04312	-2.96633	-14.7882	0.17805	0.998738	no			2.96633
XLOC_022083	XLOC_022083	pmelb	23:35724085-35742008	wt	mut	OK	0.163071	1.26772	2.95867	4.19335	5e-05	0.0088975	yes			2.95867
XLOC_024864	XLOC_024864	CR792430.2	25:19213764-19236052	wt	mut	NOTEST	0.0682347	0.00878721	-2.95703	0	1	1	no			2.95703
XLOC_004309	XLOC_004309	-	11:25268701-25269667	wt	mut	OK	0.0361659	0.280562	2.95562	2.37548	0.15885	0.998738	no			2.95562
XLOC_039140	XLOC_039140	CABZ01003343.1	Zv9_NA28:987-2555	wt	mut	NOTEST	0.0968173	0.0125082	-2.95239	0	1	1	no			2.95239
XLOC_006101	XLOC_006101	CR762483.1	13:30888420-30924096	wt	mut	OK	0.632607	4.8928	2.95128	3.94641	0.00245	0.168403	no			2.95128
XLOC_035749	XLOC_035749	-	7:56134654-56166943	wt	mut	OK	0.121474	0.939096	2.95063	1.17599	0.434	0.998738	no			2.95063
XLOC_017438	XLOC_017438	KCNS3 (2 of 2)	20:14029031-14033070	wt	mut	NOTEST	0.0725225	0.00939455	-2.94853	0	1	1	no			2.94853
XLOC_022716	XLOC_022716	-	23:42616114-42622947	wt	mut	OK	1.10001	0.142656	-2.9469	-4.23107	0.0483	0.998738	no			2.9469
XLOC_031674	XLOC_031674	-	5:54135853-54136408	wt	mut	OK	1.28946	0.167339	-2.94592	-4.6397	0.26275	0.998738	no			2.94592
XLOC_037359	XLOC_037359	-	8:32058005-32066912	wt	mut	OK	1.43919	0.186961	-2.94445	-1.56264	0.38815	0.998738	no			2.94445
XLOC_026887	XLOC_026887	AL954343.2	3:58811867-58846060	wt	mut	OK	0.509785	0.0662427	-2.94405	-0.354682	0.3838	0.998738	no			2.94405
XLOC_007498	XLOC_007498	cd40lg	14:32658611-32667859	wt	mut	NOTEST	0.0798222	0.0103824	-2.94265	0	1	1	no			2.94265
XLOC_034350	XLOC_034350	ctrb1,zgc:136461	7:36522715-36533247	wt	mut	OK	3810.03	495.696	-2.94228	-4.79799	0.0001	0.0160155	yes			2.94228
XLOC_017171	XLOC_017171	-	2:51644252-51644879	wt	mut	OK	0.221379	1.70128	2.94203	4.30862	0.02085	0.728295	no			2.94203
XLOC_016075	XLOC_016075	si:ch211-120f16.3	2:50769975-50795733	wt	mut	OK	0.400578	3.07519	2.94052	5.65467	0.1899	0.998738	no			2.94052
XLOC_035589	XLOC_035589	-	7:8474533-8475182	wt	mut	OK	0.422237	0.0550035	-2.94046	-2.7467	0.17805	0.998738	no			2.94046
XLOC_005723	XLOC_005723	-	12:48713263-48714135	wt	mut	OK	0.287272	0.037448	-2.93945	-2.51138	0.17805	0.998738	no			2.93945
XLOC_015256	XLOC_015256	-	19:9293469-9294455	wt	mut	OK	0.246923	0.032195	-2.93915	-2.44101	0.17805	0.998738	no			2.93915
XLOC_016056	XLOC_016056	BX005223.3	2:48999688-49001537	wt	mut	OK	0.47743	0.0624581	-2.93433	-2.80459	0.26295	0.998738	no			2.93433
XLOC_018945	XLOC_018945	cplx4a	21:9273655-9289868	wt	mut	OK	0.125012	0.954012	2.93194	4.27198	0.0009	0.0840464	no			2.93194
XLOC_016031	XLOC_016031	CU633981.2,si:ch211-284d12.3,wu:fb63a08	2:47392174-47435873	wt	mut	OK	4.38438	33.3765	2.92838	5.85336	5e-05	0.0088975	yes			2.92838
XLOC_025430	XLOC_025430	CABZ01019904.1	3:7893037-7895322	wt	mut	NOTEST	0.1714	0.0225381	-2.92692	0	1	1	no			2.92692
XLOC_006881	XLOC_006881	-	13:33901-34634	wt	mut	OK	0.0768747	0.584354	2.92626	3.05204	0.09755	0.998738	no			2.92626
XLOC_021922	XLOC_021922	si:ch73-21g5.7	23:21767244-21768618	wt	mut	OK	1.53057	0.201565	-2.92475	-5.0304	0.0262	0.835869	no			2.92475
XLOC_027925	XLOC_027925	si:dkey-16b10.3	4:42861978-42863038	wt	mut	OK	0.0347135	0.263452	2.92397	2.46552	0.15925	0.998738	no			2.92397
XLOC_013277	XLOC_013277	-	18:43870605-43882891	wt	mut	OK	0.0948717	0.718776	2.92149	2.889	0.15925	0.998738	no			2.92149
XLOC_009370	XLOC_009370	si:dkey-230i18.1	15:40055156-40069337	wt	mut	OK	0.0330506	0.250342	2.92115	3.04817	0.02105	0.729711	no			2.92115
XLOC_025095	XLOC_025095	CU207301.11	25:38299174-38302531	wt	mut	OK	9.90495	1.3159	-2.9121	-5.26274	5e-05	0.0088975	yes			2.9121
XLOC_006298	XLOC_006298	-	13:53338125-53345448	wt	mut	OK	0.0806165	0.604996	2.90778	2.65892	0.15925	0.998738	no			2.90778
XLOC_031782	XLOC_031782	drl	5:64707774-64714873	wt	mut	OK	0.419554	0.0559542	-2.90654	-3.77349	0.0364	0.99652	no			2.90654
XLOC_020648	XLOC_020648	si:dkey-114d20.1	22:24286453-24301215	wt	mut	OK	0.934119	6.99513	2.90467	6.54189	5e-05	0.0088975	yes			2.90467
XLOC_009892	XLOC_009892	il11a	16:14359321-14367487	wt	mut	OK	0.245885	1.84003	2.90368	4.18181	0.0018	0.133463	no			2.90368
XLOC_035058	XLOC_035058	faah2b	7:25675213-25687957	wt	mut	OK	7.03781	0.942996	-2.8998	-5.75996	5e-05	0.0088975	yes			2.8998
XLOC_032383	XLOC_032383	-	6:4277430-4278415	wt	mut	OK	0.0743607	0.550853	2.88906	3.68844	0.16015	0.998738	no			2.88906
XLOC_023533	XLOC_023533	elovl2	24:8660661-8688130	wt	mut	OK	27.3235	3.69306	-2.88725	-6.49823	5e-05	0.0088975	yes			2.88725
XLOC_006774	XLOC_006774	ADTRP	13:43205757-43213658	wt	mut	OK	0.0732379	0.541474	2.88623	3.54052	0.16025	0.998738	no			2.88623
XLOC_010975	XLOC_010975	si:dkey-152b24.7	16:49641153-49645582	wt	mut	NOTEST	0.0185542	0.137134	2.88576	0	1	1	no			2.88576
XLOC_016378	XLOC_016378	-	2:13841002-13844154	wt	mut	OK	0.0770049	0.56819	2.88335	3.16671	0.00205	0.147228	no			2.88335
XLOC_010054	XLOC_010054	si:ch73-103b2.3,zgc:66382	16:28252908-28259131	wt	mut	OK	4151.91	562.931	-2.88274	-4.43628	0.0002	0.0282211	yes			2.88274
XLOC_033807	XLOC_033807	-	6:57701801-57701928	wt	mut	OK	96.2835	13.0598	-2.88216	-125.269	0.17995	0.998738	no			2.88216
XLOC_039777	XLOC_039777	PCBP3 (2 of 2)	Zv9_NA887:24709-53849	wt	mut	OK	0.0329185	0.241812	2.87692	2.36212	0.09765	0.998738	no			2.87692
XLOC_020437	XLOC_020437	BX664625.1	22:9861349-9924336	wt	mut	OK	0.0378667	0.277907	2.8756	0.743575	0.4182	0.998738	no			2.8756
XLOC_035463	XLOC_035463	olfcw1	7:71552482-71557007	wt	mut	NOTEST	0.00668478	0.0488789	2.87026	0	1	1	no			2.87026
XLOC_013921	XLOC_013921	-	18:31999536-32001121	wt	mut	NOTEST	0.0101481	0.0741367	2.86898	0	1	1	no			2.86898
XLOC_002029	XLOC_002029	si:dkey-81j8.6	10:20689880-20708294	wt	mut	OK	0.316068	0.0432718	-2.86874	-3.69591	0.0034	0.215654	no			2.86874
XLOC_027065	XLOC_027065	-	3:13203946-13205195	wt	mut	NOTEST	0.013321	0.0972939	2.86865	0	1	1	no			2.86865
XLOC_035816	XLOC_035816	-	7:71521297-71522358	wt	mut	NOTEST	0.0161455	0.117899	2.86836	0	1	1	no			2.86836
XLOC_037396	XLOC_037396	-	8:40860781-40862347	wt	mut	OK	0.411465	0.0563611	-2.868	-3.14664	0.0365	0.996702	no			2.868
XLOC_026236	XLOC_026236	BX284638.1	3:6736622-6737746	wt	mut	OK	0.0332045	0.242368	2.86775	2.08301	0.2614	0.998738	no			2.86775
XLOC_015298	XLOC_015298	-	19:19654407-19655052	wt	mut	OK	0.0304161	0.22188	2.86687	1.85554	0.2614	0.998738	no			2.86687
XLOC_017169	XLOC_017169	-	2:51194242-51194843	wt	mut	OK	0.0671055	0.489411	2.86654	2.64974	0.1606	0.998738	no			2.86654
XLOC_009547	XLOC_009547	-	15:9708660-9709246	wt	mut	OK	0.0347753	0.253599	2.86641	1.92701	0.2614	0.998738	no			2.86641
XLOC_038788	XLOC_038788	-	9:24257059-24257544	wt	mut	OK	0.0460775	0.335743	2.86522	2.11209	0.2614	0.998738	no			2.86522
XLOC_025226	XLOC_025226	-	25:27003851-27004311	wt	mut	OK	0.0501065	0.364993	2.8648	2.17796	0.2614	0.998738	no			2.8648
XLOC_022975	XLOC_022975	-	23:42907719-42908087	wt	mut	OK	0.0738023	0.536702	2.86238	2.56353	0.2614	0.998738	no			2.86238
XLOC_029357	XLOC_029357	-	4:45326489-45335785	wt	mut	OK	0.0319382	0.231963	2.86054	2.17473	0.2614	0.998738	no			2.86054
XLOC_006193	XLOC_006193	BX324188.1	13:39894051-39896820	wt	mut	NOTEST	0.0202735	0.147117	2.8593	0	1	1	no			2.8593
XLOC_033682	XLOC_033682	-	6:25845249-25845318	wt	mut	OK	580.32	4209.83	2.85884	3773.44	0.2614	0.998738	no			2.85884
XLOC_020606	XLOC_020606	si:dkey-172o19.2	22:20866934-20867924	wt	mut	OK	0.201447	0.0278111	-2.85667	-1.58874	0.14585	0.998738	no			2.85667
XLOC_025156	XLOC_025156	-	25:6440727-6440937	wt	mut	OK	4.129	0.57179	-2.85223	-8.9376	0.18035	0.998738	no			2.85223
XLOC_028626	XLOC_028626	il26	4:12599577-12603238	wt	mut	OK	0.0285037	0.205024	2.84657	1.70681	0.26145	0.998738	no			2.84657
XLOC_023593	XLOC_023593	si:ch211-190o19.1	24:16438500-16442532	wt	mut	NOTEST	0.0142112	0.101651	2.83853	0	1	1	no			2.83853
XLOC_029879	XLOC_029879	-	4:20420140-20420530	wt	mut	OK	0.862166	0.120635	-2.83731	-3.4762	0.1804	0.998738	no			2.83731
XLOC_033430	XLOC_033430	prok2	6:43850115-43854113	wt	mut	OK	0.0287135	0.205067	2.83629	1.83446	0.26145	0.998738	no			2.83629
XLOC_012031	XLOC_012031	rab32b	17:7206324-7213104	wt	mut	OK	1.87027	0.262172	-2.83466	-4.19281	0.0286	0.874128	no			2.83466
XLOC_013967	XLOC_013967	-	18:46304896-46305432	wt	mut	OK	0.514569	0.072138	-2.83453	-2.85296	0.1804	0.998738	no			2.83453
XLOC_017097	XLOC_017097	-	2:31578866-31579430	wt	mut	OK	0.4776	0.0669692	-2.83423	-2.78648	0.1804	0.998738	no			2.83423
XLOC_005950	XLOC_005950	si:dkey-228d14.8	13:18246209-18351526	wt	mut	NOTEST	0.0190843	0.135947	2.83258	0	1	1	no			2.83258
XLOC_024092	XLOC_024092	-	24:38766434-38767345	wt	mut	OK	0.25263	0.0354682	-2.83243	-2.3816	0.1804	0.998738	no			2.83243
XLOC_020042	XLOC_020042	-	21:12842513-12843445	wt	mut	OK	0.245628	0.0344865	-2.83237	-2.36899	0.1804	0.998738	no			2.83237
XLOC_033440	XLOC_033440	BX546446.1	6:46395574-46411615	wt	mut	NOTEST	0.0144294	0.102453	2.82788	0	1	1	no			2.82788
XLOC_035532	XLOC_035532	zgc:173552	7:76854116-76855528	wt	mut	OK	0.049493	0.351161	2.82684	1.58968	0.0924	0.998738	no			2.82684
XLOC_025451	XLOC_025451	trim35-10	3:8875385-8882041	wt	mut	NOTEST	0.01011	0.0713685	2.8195	0	1	1	no			2.8195
XLOC_040069	XLOC_040069	-	Zv9_scaffold3456:244042-245463	wt	mut	OK	0.516738	0.0733963	-2.81565	-3.28361	0.02725	0.851556	no			2.81565
XLOC_021424	XLOC_021424	si:ch211-262h13.6	22:41849591-41850737	wt	mut	OK	0.0604823	0.425814	2.81564	0.964137	0.274	0.998738	no			2.81564
XLOC_020387	XLOC_020387	CELA1 (5 of 8)	22:7477341-7521632	wt	mut	OK	5.56506	0.79098	-2.81468	-0.282819	0.3853	0.998738	no			2.81468
XLOC_032240	XLOC_032240	-	5:63171536-63175372	wt	mut	OK	0.0390955	0.275025	2.81449	3.51987	0.0136	0.562092	no			2.81449
XLOC_027002	XLOC_027002	-	3:6748688-6750240	wt	mut	OK	0.103912	0.730646	2.81382	3.78376	0.0136	0.562092	no			2.81382
XLOC_038599	XLOC_038599	SI:DKEY-79P17.2	9:47569586-47583393	wt	mut	OK	5.89593	0.841917	-2.80797	-6.27128	5e-05	0.0088975	yes			2.80797
XLOC_016218	XLOC_016218	MEP1B (1 of 2)	2:304363-314202	wt	mut	OK	7.68304	1.10326	-2.79991	-4.71213	5e-05	0.0088975	yes			2.79991
XLOC_024792	XLOC_024792	si:ch211-149o7.4	25:13107137-13108968	wt	mut	OK	16.5049	2.37124	-2.79918	-12.0208	0.0068	0.366685	no			2.79918
XLOC_010953	XLOC_010953	5S_rRNA	16:47853511-47853628	wt	mut	OK	18.4037	127.711	2.79482	196.977	0.2654	0.998738	no			2.79482
XLOC_006627	XLOC_006627	si:ch211-223a10.5	13:31401174-31455974	wt	mut	OK	0.165418	0.0238592	-2.7935	-0.430313	0.42505	0.998738	no			2.7935
XLOC_027749	XLOC_027749	BX511182.1	4:31772961-31773106	wt	mut	OK	4.42718	30.6667	2.79221	40.6848	0.1657	0.998738	no			2.79221
XLOC_012775	XLOC_012775	-	17:51726141-51727229	wt	mut	OK	0.141015	0.972564	2.78594	3.78506	0.0151	0.601577	no			2.78594
XLOC_026396	XLOC_026396	PDE6H	3:19374331-19379316	wt	mut	OK	0.0527906	0.361967	2.7775	3.36343	0.1667	0.998738	no			2.7775
XLOC_025192	XLOC_025192	-	25:17909128-17910710	wt	mut	OK	0.0406788	0.278605	2.77587	2.68377	0.07205	0.998738	no			2.77587
XLOC_025240	XLOC_025240	-	25:30367857-30369371	wt	mut	OK	0.0427436	0.292736	2.77582	2.69871	0.07205	0.998738	no			2.77582
XLOC_005640	XLOC_005640	-	12:28719897-28721088	wt	mut	OK	0.0281618	0.192823	2.77546	2.12633	0.1667	0.998738	no			2.77546
XLOC_032239	XLOC_032239	-	5:63170542-63171465	wt	mut	OK	0.0382431	0.261754	2.77494	2.23718	0.1667	0.998738	no			2.77494
XLOC_039282	XLOC_039282	-	Zv9_NA417:13032-13810	wt	mut	OK	0.0474293	0.324521	2.77446	2.33814	0.1667	0.998738	no			2.77446
XLOC_032197	XLOC_032197	-	5:50782457-50783111	wt	mut	OK	0.0596908	0.408235	2.77382	2.47283	0.1667	0.998738	no			2.77382
XLOC_039281	XLOC_039281	CABZ01085177.1	Zv9_NA417:10056-12868	wt	mut	OK	0.288341	1.97146	2.77342	3.34207	0.01215	0.529492	no			2.77342
XLOC_001348	XLOC_001348	abcg2d	1:51073162-51099507	wt	mut	OK	0.0315814	0.21582	2.77268	2.35408	0.02805	0.864745	no			2.77268
XLOC_039226	XLOC_039226	CABZ01063534.1	Zv9_NA384:542-3468	wt	mut	OK	0.331885	0.0486528	-2.77009	-1.93061	0.27985	0.998738	no			2.77009
XLOC_019912	XLOC_019912	si:ch1073-204b8.1	21:42299296-42504376	wt	mut	OK	0.192202	1.3101	2.76898	0.377014	0.3619	0.998738	no			2.76898
XLOC_000933	XLOC_000933	BX569798.1	1:10823689-10851491	wt	mut	NOTEST	0.0207998	0.141534	2.76651	0	1	1	no			2.76651
XLOC_035193	XLOC_035193	zgc:112160	7:36516808-36521137	wt	mut	OK	861.839	126.786	-2.76502	-7.59239	5e-05	0.0088975	yes			2.76502
XLOC_032668	XLOC_032668	zc3h3	6:32415084-32531703	wt	mut	OK	0.980116	0.1447	-2.75989	-0.498854	0.45575	0.998738	no			2.75989
XLOC_038073	XLOC_038073	NEK5	9:58050125-58052178	wt	mut	OK	0.426496	0.0630622	-2.75768	-1.86193	0.27985	0.998738	no			2.75768
XLOC_006163	XLOC_006163	thbs2a	13:35967145-36149814	wt	mut	NOTEST	0.0422093	0.00624728	-2.75626	0	1	1	no			2.75626
XLOC_010301	XLOC_010301	-	16:49958772-49962206	wt	mut	OK	13.1902	89.0637	2.75537	6.26149	5e-05	0.0088975	yes			2.75537
XLOC_015439	XLOC_015439	-	2:1285532-1285857	wt	mut	OK	2.29097	0.339567	-2.75419	-6.0337	0.1871	0.998738	no			2.75419
XLOC_037608	XLOC_037608	si:ch211-214p13.7	9:9592913-9613643	wt	mut	OK	0.397364	0.0589959	-2.75178	-4.36884	0.05415	0.998738	no			2.75178
XLOC_026219	XLOC_026219	CU681842.2	3:5590505-5621594	wt	mut	OK	0.0478662	0.321638	2.74836	2.16652	0.09615	0.998738	no			2.74836
XLOC_029484	XLOC_029484	ZNF329 (32 of 36)	4:48355004-48365520	wt	mut	OK	0.0298026	0.200245	2.74826	2.27055	0.1668	0.998738	no			2.74826
XLOC_012179	XLOC_012179	vsx1	17:20893555-20896258	wt	mut	OK	0.0596633	0.400152	2.74563	2.71292	0.03095	0.912014	no			2.74563
XLOC_007862	XLOC_007862	SPINK2 (2 of 4)	14:19070716-19071456	wt	mut	OK	3.07399	0.458456	-2.74526	-2.15307	0.09115	0.998738	no			2.74526
XLOC_027331	XLOC_027331	si:ch211-222h17.8,si:ch211-222h17.9	4:110464-210221	wt	mut	OK	0.0765977	0.513364	2.74461	2.43448	0.0207	0.726223	no			2.74461
XLOC_038284	XLOC_038284	fgf9	9:20638211-20643781	wt	mut	OK	1.67642	0.250214	-2.74414	-4.15933	0.0565	0.998738	no			2.74414
XLOC_026967	XLOC_026967	-	3:2014763-2016267	wt	mut	OK	0.0322988	0.216286	2.74339	2.44758	0.1061	0.998738	no			2.74339
XLOC_008665	XLOC_008665	crybb1l3	15:27435577-27474960	wt	mut	NOTEST	0.123685	0.0184741	-2.74309	0	1	1	no			2.74309
XLOC_039548	XLOC_039548	-	Zv9_NA681:41658-42377	wt	mut	OK	0.0788507	0.527425	2.74177	2.85415	0.1061	0.998738	no			2.74177
XLOC_011124	XLOC_011124	-	16:12037626-12037823	wt	mut	OK	4.90304	0.73408	-2.73967	-10.2849	0.1871	0.998738	no			2.73967
XLOC_013969	XLOC_013969	-	18:46361562-46361661	wt	mut	OK	446.28	66.8555	-2.73883	-603.56	0.27985	0.998738	no			2.73883
XLOC_019483	XLOC_019483	-	21:7019312-7019725	wt	mut	OK	1.32684	0.19951	-2.73346	-4.4978	0.18755	0.998738	no			2.73346
XLOC_035025	XLOC_035025	BX005336.2	7:23089237-23092851	wt	mut	OK	0.361918	0.0544361	-2.73303	-2.55518	0.12125	0.998738	no			2.73303
XLOC_039241	XLOC_039241	-	Zv9_NA392:16362-16507	wt	mut	OK	4.65846	30.9583	2.7324	41.918	0.16705	0.998738	no			2.7324
XLOC_032198	XLOC_032198	-	5:50783232-50783504	wt	mut	OK	0.428833	2.84742	2.73117	5.84035	0.10615	0.998738	no			2.73117
XLOC_032726	XLOC_032726	gpr84	6:39045206-39051442	wt	mut	OK	0.607175	4.02085	2.72732	5.35644	5e-05	0.0088975	yes			2.72732
XLOC_002008	XLOC_002008	-	10:18828653-18831535	wt	mut	OK	0.1982	0.029931	-2.72725	-1.66965	0.27995	0.998738	no			2.72725
XLOC_016290	XLOC_016290	zte38	2:5709738-5746425	wt	mut	OK	0.0337521	0.223426	2.72675	0.505711	0.4845	0.998738	no			2.72675
XLOC_020406	XLOC_020406	CABZ01061496.1	22:8377186-8547212	wt	mut	NOTEST	0.14789	0.0223674	-2.72506	0	1	1	no			2.72506
XLOC_036088	XLOC_036088	zap70	8:20931267-20952382	wt	mut	OK	0.32761	0.0495845	-2.72402	-2.42142	0.03675	0.996731	no			2.72402
XLOC_039045	XLOC_039045	-	Zv9_NA199:25945-26280	wt	mut	OK	0.532526	0.0806003	-2.72399	-2.44545	0.27995	0.998738	no			2.72399
XLOC_038867	XLOC_038867	-	9:52955395-53132109	wt	mut	OK	0.436113	0.0660775	-2.72247	-0.359567	0.28715	0.998738	no			2.72247
XLOC_038833	XLOC_038833	-	9:46294483-46621606	wt	mut	OK	0.492693	0.0748189	-2.71921	-0.306646	0.30955	0.998738	no			2.71921
XLOC_029848	XLOC_029848	-	4:11810954-11811544	wt	mut	OK	0.413288	0.0627911	-2.71851	-2.60621	0.18755	0.998738	no			2.71851
XLOC_022877	XLOC_022877	-	23:19499086-19499720	wt	mut	OK	0.373728	0.0567944	-2.71817	-2.53265	0.18755	0.998738	no			2.71817
XLOC_033576	XLOC_033576	-	6:142912-143652	wt	mut	OK	0.303693	0.0461709	-2.71756	-2.40239	0.18755	0.998738	no			2.71756
XLOC_033629	XLOC_033629	-	6:8266046-8266787	wt	mut	OK	0.303157	0.0460896	-2.71756	-2.4014	0.18755	0.998738	no			2.71756
XLOC_001752	XLOC_001752	-	1:59615127-59615875	wt	mut	OK	0.299458	0.0455282	-2.71752	-2.39452	0.18755	0.998738	no			2.71752
XLOC_021604	XLOC_021604	-	22:33060831-33061597	wt	mut	NOTEST	0.145174	0.0220727	-2.71744	0	1	1	no			2.71744
XLOC_002962	XLOC_002962	-	10:4559826-4560595	wt	mut	OK	0.288883	0.0439231	-2.71743	-2.37484	0.18755	0.998738	no			2.71743
XLOC_020119	XLOC_020119	-	21:40616847-40617627	wt	mut	OK	0.283636	0.0431268	-2.71739	-2.36508	0.18755	0.998738	no			2.71739
XLOC_008303	XLOC_008303	-	14:32519305-32520165	wt	mut	OK	0.375813	0.0571537	-2.7171	-2.66681	0.1213	0.998738	no			2.7171
XLOC_010777	XLOC_010777	si:dkey-97i18.6	16:33944564-33957140	wt	mut	NOTEST	0.00754378	0.0495464	2.71542	0	1	1	no			2.71542
XLOC_016060	XLOC_016060	BX005223.1	2:49095878-49097256	wt	mut	OK	0.258001	0.0394434	-2.70952	-2.11838	0.27995	0.998738	no			2.70952
XLOC_031352	XLOC_031352	IFITM10	5:34876186-34876977	wt	mut	OK	30.4435	198.205	2.70279	14.811	5e-05	0.0088975	yes			2.70279
XLOC_025667	XLOC_025667	BX569789.4	3:24946820-24950442	wt	mut	OK	0.0363772	0.236361	2.69989	3.04568	0.04015	0.998738	no			2.69989
XLOC_012245	XLOC_012245	si:ch211-214p16.3	17:25491628-25607628	wt	mut	OK	36.751	5.65677	-2.69973	-5.51713	0.00055	0.0587235	no			2.69973
XLOC_016399	XLOC_016399	si:dkeyp-13a3.6	2:16324265-16327378	wt	mut	NOTEST	0.0933291	0.0143731	-2.69896	0	1	1	no			2.69896
XLOC_010574	XLOC_010574	fabp11b	16:18199546-18202985	wt	mut	NOTEST	0.189976	0.0292675	-2.69845	0	1	1	no			2.69845
XLOC_022746	XLOC_022746	TXK	23:44231272-44259704	wt	mut	OK	0.208984	0.0322088	-2.69786	-2.03262	0.0836	0.998738	no			2.69786
XLOC_000098	XLOC_000098	si:dkeyp-9d4.2	1:6893922-6897901	wt	mut	OK	0.0300501	0.193901	2.68988	1.60329	0.1381	0.998738	no			2.68988
XLOC_039691	XLOC_039691	CABZ01069268.1	Zv9_NA81:49910-51114	wt	mut	OK	0.559521	0.0869377	-2.68614	-3.43462	0.28215	0.998738	no			2.68614
XLOC_000265	XLOC_000265	si:dkey-40h17.5	1:22694783-23125299	wt	mut	OK	0.0247348	0.159135	2.68564	0.129024	0.18115	0.998738	no			2.68564
XLOC_000929	XLOC_000929	si:dkey-26i13.6	1:10787132-10788026	wt	mut	OK	0.0532736	0.341773	2.68155	2.90818	0.16945	0.998738	no			2.68155
XLOC_022435	XLOC_022435	guca1b	23:19515845-19519177	wt	mut	NOTEST	0.0145812	0.0935086	2.68099	0	1	1	no			2.68099
XLOC_014205	XLOC_014205	SH2D2A	19:11704373-11720334	wt	mut	OK	0.695039	0.108387	-2.6809	-3.35796	0.0039	0.24116	no			2.6809
XLOC_003940	XLOC_003940	optc	11:24140267-24153746	wt	mut	NOTEST	0.0131847	0.084435	2.67897	0	1	1	no			2.67897
XLOC_008361	XLOC_008361	-	14:51694712-51696046	wt	mut	OK	0.0246891	0.157796	2.67611	2.00557	0.16945	0.998738	no			2.67611
XLOC_017080	XLOC_017080	-	2:27551396-27565648	wt	mut	OK	0.12837	0.820336	2.67591	2.77494	0.054	0.998738	no			2.67591
XLOC_033803	XLOC_033803	-	6:57436395-57437391	wt	mut	NOTEST	0.0174227	0.111313	2.67558	0	1	1	no			2.67558
XLOC_033683	XLOC_033683	-	6:25920529-25921488	wt	mut	OK	0.0364885	0.23311	2.67549	2.13018	0.16945	0.998738	no			2.67549
XLOC_007011	XLOC_007011	-	13:29990442-29991381	wt	mut	OK	0.0374429	0.239198	2.67544	2.14025	0.16945	0.998738	no			2.67544
XLOC_025194	XLOC_025194	-	25:18632119-18633051	wt	mut	OK	0.0377888	0.241405	2.67543	2.1439	0.16945	0.998738	no			2.67543
XLOC_027798	XLOC_027798	si:ch211-181p13.2	4:34874868-34889509	wt	mut	OK	0.256186	0.0401059	-2.6753	-0.958926	0.30515	0.998738	no			2.6753
XLOC_035554	XLOC_035554	-	7:3031224-3031994	wt	mut	NOTEST	0.0240332	0.153473	2.67489	0	1	1	no			2.67489
XLOC_035580	XLOC_035580	-	7:7314331-7315043	wt	mut	OK	0.0532515	0.339995	2.67462	2.30707	0.16945	0.998738	no			2.67462
XLOC_015413	XLOC_015413	-	19:49931986-49932610	wt	mut	OK	0.0636732	0.406382	2.67408	2.41696	0.16945	0.998738	no			2.67408
XLOC_018272	XLOC_018272	pdcb	20:34108938-34115348	wt	mut	OK	0.267888	1.70974	2.67408	4.00453	0.00115	0.10092	no			2.67408
XLOC_035549	XLOC_035549	-	7:1803148-1803231	wt	mut	OK	202.959	1295.07	2.67377	1474.77	0.2763	0.998738	no			2.67377
XLOC_012629	XLOC_012629	-	17:14165349-14165932	wt	mut	OK	0.0350306	0.223524	2.67374	1.78792	0.2763	0.998738	no			2.67374
XLOC_025214	XLOC_025214	-	25:23583082-23642076	wt	mut	OK	0.214514	1.36799	2.67291	0.516918	0.486	0.998738	no			2.67291
XLOC_020649	XLOC_020649	si:dkey-114d20.2	22:24302346-24306251	wt	mut	NOTEST	0.0165638	0.105589	2.67235	0	1	1	no			2.67235
XLOC_003008	XLOC_003008	-	10:21735139-21735608	wt	mut	OK	0.0971551	0.619315	2.67231	2.76935	0.16945	0.998738	no			2.67231
XLOC_001568	XLOC_001568	-	1:1053332-1053791	wt	mut	OK	0.0502823	0.320485	2.67213	2.01892	0.2763	0.998738	no			2.67213
XLOC_020403	XLOC_020403	CABZ01077220.1	22:8310962-8311801	wt	mut	OK	0.0513795	0.327169	2.67077	2.37152	0.2763	0.998738	no			2.67077
XLOC_033778	XLOC_033778	-	6:55499865-55499955	wt	mut	OK	398.719	2538.88	2.67075	1751.97	0.1065	0.998738	no			2.67075
XLOC_021564	XLOC_021564	-	22:21041167-21067293	wt	mut	OK	0.134502	0.856241	2.67039	0.732443	0.44815	0.998738	no			2.67039
XLOC_018629	XLOC_018629	-	20:13656197-13656530	wt	mut	OK	0.0898528	0.571146	2.66823	2.61239	0.2763	0.998738	no			2.66823
XLOC_032528	XLOC_032528	si:ch211-188c18.1	6:18831230-18835948	wt	mut	OK	1.34667	0.212166	-2.66614	-2.18826	0.04095	0.998738	no			2.66614
XLOC_035642	XLOC_035642	-	7:18316437-18316729	wt	mut	OK	0.120024	0.761603	2.66571	3.05619	0.2763	0.998738	no			2.66571
XLOC_012756	XLOC_012756	-	17:48555298-48555568	wt	mut	OK	0.145694	0.923304	2.66387	3.4272	0.2763	0.998738	no			2.66387
XLOC_020923	XLOC_020923	rx1	22:4640466-4648012	wt	mut	OK	0.0362611	0.229547	2.66229	2.07882	0.06145	0.998738	no			2.66229
XLOC_027301	XLOC_027301	-	3:61137228-61137462	wt	mut	OK	0.219201	1.38505	2.65962	4.4595	0.2765	0.998738	no			2.65962
XLOC_009262	XLOC_009262	or111-11	15:30715437-30717364	wt	mut	NOTEST	0.121776	0.0192925	-2.65811	0	1	1	no			2.65811
XLOC_028909	XLOC_028909	si:dkeyp-4f2.6	4:31560568-31562202	wt	mut	OK	0.0720031	0.454307	2.65754	2.17628	0.2765	0.998738	no			2.65754
XLOC_015635	XLOC_015635	si:dkey-183g16.2	2:17341145-17347082	wt	mut	NOTEST	0.00546068	0.0344204	2.65611	0	1	1	no			2.65611
XLOC_029303	XLOC_029303	BX321870.1	4:43658235-43668930	wt	mut	NOTEST	0.0183954	0.115478	2.6502	0	1	1	no			2.6502
XLOC_036671	XLOC_036671	slc2a6	8:13373991-13384855	wt	mut	OK	0.565588	3.54856	2.64941	4.72654	0.00015	0.0222437	yes			2.64941
XLOC_019057	XLOC_019057	ndr1	21:19838660-19840960	wt	mut	NOTEST	0.0089495	0.0561267	2.64881	0	1	1	no			2.64881
XLOC_016658	XLOC_016658	si:ch211-284o19.8	2:37589534-37603076	wt	mut	OK	1.01727	6.37171	2.64698	4.58482	5e-05	0.0088975	yes			2.64698
XLOC_016906	XLOC_016906	arhgap30	2:58361518-58399320	wt	mut	NOTEST	0.0167185	0.00267013	-2.64646	0	1	1	no			2.64646
XLOC_031042	XLOC_031042	FP236810.3	5:9897993-9908402	wt	mut	OK	4.87248	0.77845	-2.64598	-5.10054	5e-05	0.0088975	yes			2.64598
XLOC_024863	XLOC_024863	cpa5	25:18947213-18957985	wt	mut	OK	971.111	155.384	-2.64379	-4.76299	5e-05	0.0088975	yes			2.64379
XLOC_038600	XLOC_038600	si:dkey-79p17.2	9:47589456-47599521	wt	mut	OK	1.09785	0.175808	-2.6426	-5.75307	0.00015	0.0222437	yes			2.6426
XLOC_014719	XLOC_014719	si:dkey-266f7.9	19:8709010-8719520	wt	mut	OK	12.9535	2.07459	-2.64244	-5.67191	5e-05	0.0088975	yes			2.64244
XLOC_022842	XLOC_022842	-	23:9897635-9899324	wt	mut	OK	0.0567077	0.35388	2.64164	2.98619	0.04035	0.998738	no			2.64164
XLOC_032032	XLOC_032032	-	5:7698499-7698636	wt	mut	OK	40.6187	6.52857	-2.6373	-61.0761	0.191	0.998738	no			2.6373
XLOC_012968	XLOC_012968	si:ch211-264e16.2	18:15362232-15372316	wt	mut	OK	0.0225706	0.140338	2.63638	2.17509	0.0527	0.998738	no			2.63638
XLOC_004389	XLOC_004389	-	11:43169529-43170400	wt	mut	OK	0.34933	0.0562526	-2.6346	-2.56371	0.12055	0.998738	no			2.6346
XLOC_010484	XLOC_010484	ccr8.1	16:10748387-10752840	wt	mut	NOTEST	0.0212094	0.131501	2.6323	0	1	1	no			2.6323
XLOC_003165	XLOC_003165	zgc:193807	11:2612698-2628302	wt	mut	NOTEST	0.00799041	0.0494965	2.63099	0	1	1	no			2.63099
XLOC_029131	XLOC_029131	si:ch211-145h19.3	4:37250400-37251183	wt	mut	NOTEST	0.022576	0.139467	2.62706	0	1	1	no			2.62706
XLOC_008145	XLOC_008145	CABZ01072950.1	14:51978179-51998340	wt	mut	OK	0.0904435	0.558233	2.62578	3.20885	0.00455	0.271905	no			2.62578
XLOC_026891	XLOC_026891	-	3:59072734-59079748	wt	mut	OK	49.2638	303.71	2.62409	2.32663	0.019	0.69001	no			2.62409
XLOC_039127	XLOC_039127	-	Zv9_NA266:41950-43432	wt	mut	OK	0.0437896	0.269904	2.62379	2.54023	0.07365	0.998738	no			2.62379
XLOC_004385	XLOC_004385	-	11:43132321-43133998	wt	mut	OK	0.428704	0.0696008	-2.62281	-3.10713	0.028	0.864035	no			2.62281
XLOC_007562	XLOC_007562	lect2l	14:38206898-38208441	wt	mut	OK	11.9363	73.5005	2.6224	7.60373	5e-05	0.0088975	yes			2.6224
XLOC_037424	XLOC_037424	-	8:50191930-50191985	wt	mut	OK	54264.6	8873.26	-2.61247	-32887.7	0.19105	0.998738	no			2.61247
XLOC_005066	XLOC_005066	gngt2b	12:3804709-3893083	wt	mut	OK	2.57782	15.714	2.60783	0.853927	0.37865	0.998738	no			2.60783
XLOC_036179	XLOC_036179	mmp9	8:25134454-25148890	wt	mut	OK	3.89427	23.7008	2.60551	5.93155	5e-05	0.0088975	yes			2.60551
XLOC_001624	XLOC_001624	-	1:10305291-10305540	wt	mut	OK	1.9996	0.328629	-2.60518	-5.49274	0.19105	0.998738	no			2.60518
XLOC_013938	XLOC_013938	-	18:37305688-37306443	wt	mut	OK	0.073962	0.449803	2.60444	2.64942	0.1076	0.998738	no			2.60444
XLOC_029988	XLOC_029988	-	4:55626086-55626523	wt	mut	OK	0.163463	0.991951	2.60131	3.38346	0.1076	0.998738	no			2.60131
XLOC_026843	XLOC_026843	nr5a5	3:54095210-54103271	wt	mut	OK	14.4194	2.38004	-2.59895	-5.64646	5e-05	0.0088975	yes			2.59895
XLOC_001200	XLOC_001200	si:dkeyp-13d11.1	1:38106628-38110494	wt	mut	NOTEST	0.191186	0.0315731	-2.59821	0	1	1	no			2.59821
XLOC_024118	XLOC_024118	-	24:41571210-41571585	wt	mut	OK	0.783719	0.129553	-2.5968	-3.24635	0.19105	0.998738	no			2.5968
XLOC_022977	XLOC_022977	-	23:43004966-43005369	wt	mut	OK	1.37645	0.227672	-2.59592	-3.76936	0.0838	0.998738	no			2.59592
XLOC_037244	XLOC_037244	-	8:2922274-2922707	wt	mut	OK	0.608614	0.10072	-2.59518	-2.91166	0.19105	0.998738	no			2.59518
XLOC_025188	XLOC_025188	-	25:16800596-16801093	wt	mut	OK	0.488013	0.0808259	-2.59403	-2.68023	0.19105	0.998738	no			2.59403
XLOC_039986	XLOC_039986	-	Zv9_NA994:22149-22656	wt	mut	OK	0.473349	0.0784049	-2.59389	-2.65206	0.19105	0.998738	no			2.59389
XLOC_029790	XLOC_029790	-	4:673722-674388	wt	mut	OK	0.320286	0.0531056	-2.59243	-2.35778	0.19105	0.998738	no			2.59243
XLOC_021539	XLOC_021539	-	22:11880168-11880858	wt	mut	OK	0.305379	0.0506389	-2.59228	-2.3291	0.19105	0.998738	no			2.59228
XLOC_033710	XLOC_033710	-	6:37375235-37375946	wt	mut	OK	0.293429	0.0486611	-2.59217	-2.30611	0.19105	0.998738	no			2.59217
XLOC_037340	XLOC_037340	-	8:25150209-25446749	wt	mut	OK	0.279373	0.0463344	-2.59204	-0.445132	0.44935	0.998738	no			2.59204
XLOC_038844	XLOC_038844	-	9:50497915-50498695	wt	mut	OK	0.26	0.0431268	-2.59185	-2.24179	0.19105	0.998738	no			2.59185
XLOC_032115	XLOC_032115	-	5:27003710-27004536	wt	mut	OK	0.241646	0.0400873	-2.59168	-2.20647	0.19105	0.998738	no			2.59168
XLOC_032080	XLOC_032080	-	5:15856398-15857260	wt	mut	OK	0.228996	0.0379918	-2.59156	-2.18213	0.19105	0.998738	no			2.59156
XLOC_009843	XLOC_009843	ccr8.1	16:11002251-11005272	wt	mut	OK	0.0444343	0.26755	2.59006	3.09919	0.17165	0.998738	no			2.59006
XLOC_002291	XLOC_002291	si:ch211-238p8.24	10:41971976-41976058	wt	mut	NOTEST	0.167873	0.027902	-2.58893	0	1	1	no			2.58893
XLOC_037126	XLOC_037126	sult1st2	8:48667605-48678955	wt	mut	OK	10.6537	1.78157	-2.58013	-7.64102	0.0001	0.0160155	yes			2.58013
XLOC_007198	XLOC_007198	AL929558.3	14:2346912-2809740	wt	mut	NOTEST	0.0856427	0.0143347	-2.57882	0	1	1	no			2.57882
XLOC_034220	XLOC_034220	-	7:26220388-26225233	wt	mut	OK	0.409012	2.43702	2.5749	7.65501	0.00115	0.10092	no			2.5749
XLOC_030734	XLOC_030734	grk1b	5:63250684-63286407	wt	mut	OK	0.094417	0.562262	2.57412	3.33133	0.00695	0.371026	no			2.57412
XLOC_030971	XLOC_030971	-	5:4354910-4355365	wt	mut	OK	0.887472	0.149174	-2.57271	-4.47626	0.19805	0.998738	no			2.57271
XLOC_025081	XLOC_025081	HIST1H2BD (28 of 32)	25:37405980-37406927	wt	mut	OK	0.290771	0.0489083	-2.57173	-1.11882	0.2711	0.998738	no			2.57173
XLOC_002893	XLOC_002893	ACOT12	10:44264517-44289179	wt	mut	OK	5.50455	0.926294	-2.57108	-3.03537	0.01005	0.466538	no			2.57108
XLOC_020052	XLOC_020052	-	21:19617848-19618847	wt	mut	OK	0.0347186	0.205973	2.56867	2.01347	0.18005	0.998738	no			2.56867
XLOC_035691	XLOC_035691	-	7:29892474-29893389	wt	mut	OK	0.0386562	0.2293	2.56847	2.0531	0.18005	0.998738	no			2.56847
XLOC_011113	XLOC_011113	-	16:8954212-8955094	wt	mut	OK	0.0404589	0.239977	2.56837	2.07124	0.18005	0.998738	no			2.56837
XLOC_005566	XLOC_005566	-	12:2191491-2192369	wt	mut	OK	0.0406889	0.24134	2.56836	2.07355	0.18005	0.998738	no			2.56836
XLOC_016992	XLOC_016992	-	2:5343295-5344111	wt	mut	OK	0.0446204	0.264622	2.56815	2.11311	0.18005	0.998738	no			2.56815
XLOC_011145	XLOC_011145	-	16:17450885-17451570	wt	mut	OK	0.0560671	0.332369	2.56756	2.22823	0.18005	0.998738	no			2.56756
XLOC_000183	XLOC_000183	-	1:13137923-13138817	wt	mut	OK	3.10237	18.3904	2.56751	8.29677	5e-05	0.0088975	yes			2.56751
XLOC_032048	XLOC_032048	-	5:9934279-9934926	wt	mut	OK	0.0605748	0.359032	2.56732	2.27354	0.18005	0.998738	no			2.56732
XLOC_012528	XLOC_012528	-	17:326129-326709	wt	mut	OK	0.0705792	0.418177	2.5668	2.37405	0.18005	0.998738	no			2.5668
XLOC_017224	XLOC_017224	-	2:56278806-56278892	wt	mut	OK	337.58	1999.64	2.56644	1683.36	0.18005	0.998738	no			2.56644
XLOC_002870	XLOC_002870	brf2	10:42654381-42667407	wt	mut	OK	0.975619	5.7768	2.56588	5.23288	5e-05	0.0088975	yes			2.56588
XLOC_012929	XLOC_012929	lepa	18:10137807-10138401	wt	mut	OK	0.0980646	0.579988	2.56422	2.84538	0.18005	0.998738	no			2.56422
XLOC_034795	XLOC_034795	CR847899.1	7:5223996-5297485	wt	mut	OK	0.126741	0.749504	2.56405	2.67455	0.02655	0.84109	no			2.56405
XLOC_003112	XLOC_003112	-	10:46554864-46555243	wt	mut	OK	0.139728	0.825823	2.56321	3.06535	0.18005	0.998738	no			2.56321
XLOC_021662	XLOC_021662	-	22:42044633-42049733	wt	mut	OK	0.148364	0.876606	2.56278	1.34362	0.41705	0.998738	no			2.56278
XLOC_004284	XLOC_004284	-	11:16876636-16876946	wt	mut	OK	0.209367	1.23468	2.56003	3.75052	0.18005	0.998738	no			2.56003
XLOC_004190	XLOC_004190	-	11:49500-57362	wt	mut	OK	0.223705	1.3187	2.55944	0.402195	0.47485	0.998738	no			2.55944
XLOC_013450	XLOC_013450	si:dkey-101p2.2	18:10729628-10855956	wt	mut	OK	20.315	3.4541	-2.55617	-2.05754	0.03695	0.998738	no			2.55617
XLOC_039046	XLOC_039046	-	Zv9_NA2:9177-10718	wt	mut	OK	0.214893	1.26051	2.55232	4.97962	0.02	0.712592	no			2.55232
XLOC_034070	XLOC_034070	-	7:16942052-17003221	wt	mut	OK	0.151144	0.885895	2.55122	0.879425	0.4524	0.998738	no			2.55122
XLOC_003480	XLOC_003480	si:ch73-226l13.2	11:30851283-30871878	wt	mut	OK	8.65598	1.4816	-2.54654	-1.08418	0.6744	0.998738	no			2.54654
XLOC_039554	XLOC_039554	-	Zv9_NA685:5223-7995	wt	mut	OK	0.0289494	0.169063	2.54596	2.09702	0.04705	0.998738	no			2.54596
XLOC_035219	XLOC_035219	npsn	7:40045582-40051579	wt	mut	OK	23.3039	3.99943	-2.54271	-5.58495	5e-05	0.0088975	yes			2.54271
XLOC_036401	XLOC_036401	prnpa	8:45093748-45098412	wt	mut	OK	0.195953	1.14143	2.54226	3.56558	0.0024	0.166395	no			2.54226
XLOC_038399	XLOC_038399	si:ch73-7i4.2	9:29643359-29649744	wt	mut	OK	0.15809	0.91546	2.53375	3.93378	0.00315	0.203423	no			2.53375
XLOC_005910	XLOC_005910	rrh	13:12397199-12410226	wt	mut	OK	0.0772087	0.446439	2.53163	2.52982	0.04605	0.998738	no			2.53163
XLOC_010421	XLOC_010421	LIMD1 (1 of 2)	16:3932221-4009372	wt	mut	OK	0.0607679	0.351262	2.53117	0.596998	0.50545	0.998738	no			2.53117
XLOC_036380	XLOC_036380	gck	8:42670731-42682693	wt	mut	OK	13.4466	2.32828	-2.5299	-5.6589	5e-05	0.0088975	yes			2.5299
XLOC_027229	XLOC_027229	-	3:52952070-53134993	wt	mut	OK	0.0963699	0.556456	2.52961	1.24722	0.36415	0.998738	no			2.52961
XLOC_029801	XLOC_029801	-	4:1706427-1713264	wt	mut	OK	0.179861	1.03647	2.52673	1.45351	0.23215	0.998738	no			2.52673
XLOC_020442	XLOC_020442	blf	22:10027156-10033842	wt	mut	OK	2.6004	0.451441	-2.52612	-4.55554	5e-05	0.0088975	yes			2.52612
XLOC_008981	XLOC_008981	or128-5	15:5074606-5076493	wt	mut	NOTEST	0.0245818	0.141334	2.52344	0	1	1	no			2.52344
XLOC_033907	XLOC_033907	si:dkey-83f18.5	7:4813684-4817158	wt	mut	NOTEST	0.0785166	0.0136613	-2.5229	0	1	1	no			2.5229
XLOC_022549	XLOC_022549	sp5l	23:28267501-28270357	wt	mut	OK	1.07536	0.187163	-2.52245	-4.0935	0.0018	0.133463	no			2.52245
XLOC_039812	XLOC_039812	alp3	Zv9_NA903:29234-50913	wt	mut	OK	8.1997	1.42907	-2.5205	-5.51745	5e-05	0.0088975	yes			2.5205
XLOC_037570	XLOC_037570	CABZ01075242.1	9:5369406-5637058	wt	mut	OK	0.438248	0.0763933	-2.52023	-0.573809	0.4942	0.998738	no			2.52023
XLOC_039813	XLOC_039813	-	Zv9_NA903:22305-23735	wt	mut	OK	4.05867	0.707886	-2.51942	-5.36445	0.00015	0.0222437	yes			2.51942
XLOC_005488	XLOC_005488	BX072532.1	12:47333612-47473227	wt	mut	OK	0.0693791	0.397455	2.51822	0.792416	0.48555	0.998738	no			2.51822
XLOC_038441	XLOC_038441	si:ch211-184m13.4	9:32109363-32199710	wt	mut	OK	0.235336	0.0410813	-2.51817	-0.821085	0.31045	0.998738	no			2.51817
XLOC_000631	XLOC_000631	-	1:54343353-54350499	wt	mut	OK	1.02511	5.8678	2.51704	4.86808	5e-05	0.0088975	yes			2.51704
XLOC_037990	XLOC_037990	si:dkey-34f9.3	9:46857990-46862435	wt	mut	OK	0.025985	0.148444	2.51417	0.938031	0.27855	0.998738	no			2.51417
XLOC_034855	XLOC_034855	-	7:8727674-8829382	wt	mut	OK	0.151133	0.86292	2.51341	0.795967	0.4431	0.998738	no			2.51341
XLOC_015612	XLOC_015612	abca4b	2:15030258-15115218	wt	mut	NOTEST	0.0182711	0.103995	2.50888	0	1	1	no			2.50888
XLOC_006359	XLOC_006359	5S_rRNA	13:2742606-2742721	wt	mut	OK	120.492	21.177	-2.50837	-202.217	0.3053	0.998738	no			2.50837
XLOC_033913	XLOC_033913	si:ch211-225k7.4	7:4873929-4881890	wt	mut	NOTEST	0.0770617	0.0135456	-2.50819	0	1	1	no			2.50819
XLOC_004617	XLOC_004617	ch25h	12:18109708-18110818	wt	mut	OK	0.298132	1.69517	2.50741	4.87746	0.0068	0.366685	no			2.50741
XLOC_016613	XLOC_016613	si:ch73-27j14.1	2:35336227-35572494	wt	mut	NOTEST	0.025733	0.145917	2.50346	0	1	1	no			2.50346
XLOC_033975	XLOC_033975	HIST1H2BD (9 of 32)	7:6804801-6805778	wt	mut	OK	0.283991	0.0502805	-2.49777	-1.64454	0.3056	0.998738	no			2.49777
XLOC_019616	XLOC_019616	5S_rRNA	21:19729379-19760478	wt	mut	OK	0.229898	1.2981	2.49733	0.471508	0.62165	0.998738	no			2.49733
XLOC_005573	XLOC_005573	-	12:3777368-3777516	wt	mut	OK	49.928	8.85634	-2.49507	-45.7951	0.0684	0.998738	no			2.49507
XLOC_005666	XLOC_005666	-	12:36999712-37004520	wt	mut	OK	0.0370733	0.208878	2.49421	3.20837	0.0149	0.597324	no			2.49421
XLOC_032268	XLOC_032268	-	5:69003050-69004527	wt	mut	OK	0.0659366	0.371287	2.49339	2.84422	0.0484	0.998738	no			2.49339
XLOC_033979	XLOC_033979	CR388152.1	7:7161385-7169236	wt	mut	NOTEST	0.0713295	0.012678	-2.49217	0	1	1	no			2.49217
XLOC_018924	XLOC_018924	ch25hl2	21:7173571-7174889	wt	mut	OK	0.952593	0.169372	-2.49166	-3.67677	0.00905	0.435256	no			2.49166
XLOC_031919	XLOC_031919	thnsl2	5:75208756-75219468	wt	mut	OK	2.18157	0.388396	-2.48977	-4.61147	0.00025	0.0339311	yes			2.48977
XLOC_024790	XLOC_024790	CR384059.1	25:12748797-12761654	wt	mut	OK	2.35553	13.212	2.48772	5.33791	5e-05	0.0088975	yes			2.48772
XLOC_034031	XLOC_034031	TMC3	7:12428793-12494887	wt	mut	OK	1.16676	0.208048	-2.48752	-1.49252	0.4435	0.998738	no			2.48752
XLOC_025400	XLOC_025400	CU681842.3	3:5590505-5621594	wt	mut	NOTEST	0.0210237	0.117813	2.4864	0	1	1	no			2.4864
XLOC_006306	XLOC_006306	5S_rRNA	13:53796207-53802259	wt	mut	OK	8.97729	1.60523	-2.4835	-0.133738	0.2517	0.998738	no			2.4835
XLOC_034741	XLOC_034741	-	7:2317332-2321668	wt	mut	OK	0.955955	5.34614	2.48348	8.3926	0.11995	0.998738	no			2.48348
XLOC_018542	XLOC_018542	CT027638.1	20:55449014-55449904	wt	mut	OK	528.501	2954.33	2.48285	11.803	0.00635	0.352837	no			2.48285
XLOC_028582	XLOC_028582	si:dkey-21h14.12	4:10148732-10163063	wt	mut	NOTEST	0.0108625	0.00194404	-2.48223	0	1	1	no			2.48223
XLOC_007718	XLOC_007718	CABZ01067175.1	14:1814323-1820276	wt	mut	OK	0.411722	0.0736896	-2.48214	-1.94648	0.0693	0.998738	no			2.48214
XLOC_034937	XLOC_034937	nitr1m	7:18224188-18225800	wt	mut	NOTEST	0.102379	0.0183497	-2.48009	0	1	1	no			2.48009
XLOC_037503	XLOC_037503	CABZ01067563.1	9:267578-337953	wt	mut	NOTEST	0.0951389	0.0171091	-2.47527	0	1	1	no			2.47527
XLOC_029630	XLOC_029630	ZNF660 (2 of 9)	4:55701216-55702212	wt	mut	NOTEST	0.0905958	0.0162982	-2.47473	0	1	1	no			2.47473
XLOC_026177	XLOC_026177	AL953907.1	3:3629542-3860852	wt	mut	NOTEST	0.0900898	0.0162118	-2.47432	0	1	1	no			2.47432
XLOC_038409	XLOC_038409	si:dkey-46k9.4	9:30539727-30543283	wt	mut	NOTEST	0.041494	0.230512	2.47387	0	1	1	no			2.47387
XLOC_027179	XLOC_027179	-	3:40593653-40593714	wt	mut	OK	22489.9	4048.63	-2.47377	-12056	0.13695	0.998738	no			2.47377
XLOC_028294	XLOC_028294	SI:DKEY-78K22.2	4:54963166-54969712	wt	mut	NOTEST	0.0801973	0.0144592	-2.47156	0	1	1	no			2.47156
XLOC_000670	XLOC_000670	si:ch211-286b5.8	1:55844176-55850506	wt	mut	OK	0.165404	0.0298372	-2.47081	-1.88245	0.2037	0.998738	no			2.47081
XLOC_004399	XLOC_004399	-	11:44709042-44709272	wt	mut	OK	2.31596	0.417935	-2.47026	-6.08097	0.2037	0.998738	no			2.47026
XLOC_002097	XLOC_002097	CR847844.3	10:23468437-23828253	wt	mut	NOTEST	0.153398	0.0276861	-2.47004	0	1	1	no			2.47004
XLOC_030059	XLOC_030059	-	4:61218242-61278316	wt	mut	OK	1.57752	0.285471	-2.46624	-0.256846	0.4102	0.998738	no			2.46624
XLOC_000757	XLOC_000757	si:ch211-114l13.12	1:58668192-58677395	wt	mut	OK	0.202961	0.0367641	-2.46484	-1.59278	0.11915	0.998738	no			2.46484
XLOC_013537	XLOC_013537	si:dkey-73n10.9p	18:18568094-18573976	wt	mut	NOTEST	0.0196388	0.108387	2.46441	0	1	1	no			2.46441
XLOC_020581	XLOC_020581	si:dkey-78l4.1	22:19683600-19685775	wt	mut	OK	0.139961	0.0253825	-2.46312	-0.731875	0.1478	0.998738	no			2.46312
XLOC_026987	XLOC_026987	-	3:4134582-4134885	wt	mut	OK	1.65269	0.29979	-2.46279	-4.40649	0.13695	0.998738	no			2.46279
XLOC_009306	XLOC_009306	-	15:34326613-34327987	wt	mut	OK	0.464563	0.0842954	-2.46235	-2.88794	0.2037	0.998738	no			2.46235
XLOC_023983	XLOC_023983	-	24:14796137-14796472	wt	mut	OK	0.887543	0.161201	-2.46096	-3.39823	0.2037	0.998738	no			2.46096
XLOC_024003	XLOC_024003	-	24:21279092-21279438	wt	mut	OK	0.831524	0.15108	-2.46044	-3.2885	0.2037	0.998738	no			2.46044
XLOC_000214	XLOC_000214	si:dkey-192k22.2	1:17292758-17305216	wt	mut	NOTEST	0.142439	0.025912	-2.45865	0	1	1	no			2.45865
XLOC_032116	XLOC_032116	-	5:27314162-27314561	wt	mut	OK	0.636756	0.115846	-2.45853	-2.90465	0.20515	0.998738	no			2.45853
XLOC_017269	XLOC_017269	-	2:59514511-59514941	wt	mut	OK	0.559765	0.101895	-2.45774	-2.75211	0.20515	0.998738	no			2.45774
XLOC_037360	XLOC_037360	-	8:32058005-32066912	wt	mut	OK	1.06545	0.193984	-2.45746	-1.30476	0.4701	0.998738	no			2.45746
XLOC_012727	XLOC_012727	-	17:44059907-44060360	wt	mut	OK	0.513636	0.0935291	-2.45726	-2.66054	0.20515	0.998738	no			2.45726
XLOC_018669	XLOC_018669	-	20:23655768-23655847	wt	mut	OK	2627.13	478.68	-2.45636	-2373.41	0.20515	0.998738	no			2.45636
XLOC_013990	XLOC_013990	-	18:48009281-48009807	wt	mut	OK	0.407076	0.0741828	-2.45614	-2.44871	0.20515	0.998738	no			2.45614
XLOC_008356	XLOC_008356	-	14:51238950-51239485	wt	mut	OK	0.39692	0.0723374	-2.45603	-2.4285	0.20515	0.998738	no			2.45603
XLOC_011108	XLOC_011108	-	16:7460323-7460861	wt	mut	OK	0.393646	0.0717425	-2.456	-2.42199	0.20515	0.998738	no			2.456
XLOC_023972	XLOC_023972	-	24:12864099-12864644	wt	mut	OK	0.386214	0.0703918	-2.45592	-2.4072	0.20515	0.998738	no			2.45592
XLOC_037378	XLOC_037378	-	8:38366737-38367286	wt	mut	OK	0.382091	0.0696425	-2.45588	-2.39899	0.20515	0.998738	no			2.45588
XLOC_007181	XLOC_007181	pcdh2ab2	14:2346912-2809740	wt	mut	NOTEST	0.0354392	0.0064611	-2.45549	0	1	1	no			2.45549
XLOC_011198	XLOC_011198	-	16:29637969-29638590	wt	mut	OK	0.320504	0.0584435	-2.45523	-2.27641	0.20515	0.998738	no			2.45523
XLOC_008186	XLOC_008186	-	14:1780270-1780918	wt	mut	OK	0.302235	0.0551194	-2.45504	-2.24003	0.20515	0.998738	no			2.45504
XLOC_027069	XLOC_027069	-	3:13288821-13289479	wt	mut	OK	0.295986	0.0539821	-2.45497	-2.22758	0.20515	0.998738	no			2.45497
XLOC_011199	XLOC_011199	-	16:29639278-29639942	wt	mut	OK	0.292359	0.0533221	-2.45493	-2.22036	0.20515	0.998738	no			2.45493
XLOC_031950	XLOC_031950	-	5:1746985-1747719	wt	mut	OK	0.255791	0.046665	-2.45455	-2.14754	0.20515	0.998738	no			2.45455
XLOC_011191	XLOC_011191	-	16:27480489-27481230	wt	mut	OK	0.252631	0.0460896	-2.45452	-2.14125	0.20515	0.998738	no			2.45452
XLOC_011255	XLOC_011255	-	16:46179831-46180594	wt	mut	OK	0.364784	0.0665551	-2.45442	-2.45157	0.13805	0.998738	no			2.45442
XLOC_005931	XLOC_005931	GPR151	13:15129935-15132125	wt	mut	NOTEST	0.0341611	0.187211	2.45424	0	1	1	no			2.45424
XLOC_035653	XLOC_035653	-	7:20388822-20389643	wt	mut	OK	0.221377	0.0403967	-2.4542	-2.079	0.20515	0.998738	no			2.4542
XLOC_038774	XLOC_038774	-	9:18923918-18924752	wt	mut	OK	0.217014	0.0396019	-2.45415	-2.07031	0.20515	0.998738	no			2.45415
XLOC_022919	XLOC_022919	-	23:35463370-35464968	wt	mut	OK	0.0402216	0.220381	2.45395	2.33244	0.08845	0.998738	no			2.45395
XLOC_039234	XLOC_039234	-	Zv9_NA385:51209-52232	wt	mut	OK	0.168684	0.030793	-2.45365	-1.97404	0.20515	0.998738	no			2.45365
XLOC_005614	XLOC_005614	-	12:17085661-17086888	wt	mut	NOTEST	0.0135994	0.074494	2.45359	0	1	1	no			2.45359
XLOC_035836	XLOC_035836	-	7:73913187-73914387	wt	mut	NOTEST	0.0279147	0.152906	2.45355	0	1	1	no			2.45355
XLOC_009564	XLOC_009564	-	15:14843657-14844736	wt	mut	OK	0.0316484	0.173334	2.45335	1.88516	0.1861	0.998738	no			2.45335
XLOC_029875	XLOC_029875	-	4:18969943-18971177	wt	mut	OK	0.270191	0.0493349	-2.4533	-2.34572	0.0978	0.998738	no			2.4533
XLOC_022935	XLOC_022935	-	23:37617503-37618437	wt	mut	OK	0.056534	0.309562	2.45304	2.34392	0.1232	0.998738	no			2.45304
XLOC_009635	XLOC_009635	-	15:37457617-37458543	wt	mut	OK	0.0380905	0.208568	2.45302	1.94681	0.1861	0.998738	no			2.45302
XLOC_033611	XLOC_033611	-	6:4281127-4282021	wt	mut	OK	0.0397842	0.217829	2.45293	1.96301	0.1861	0.998738	no			2.45293
XLOC_039705	XLOC_039705	-	Zv9_NA822:69149-69942	wt	mut	OK	0.0462793	0.253332	2.45259	2.02513	0.1861	0.998738	no			2.45259
XLOC_027146	XLOC_027146	-	3:26748373-26749135	wt	mut	OK	0.0487207	0.266673	2.45246	2.04847	0.1861	0.998738	no			2.45246
XLOC_007007	XLOC_007007	-	13:29137269-29138025	wt	mut	OK	0.0492232	0.269419	2.45244	2.05328	0.1861	0.998738	no			2.45244
XLOC_024136	XLOC_024136	-	24:43119133-43119834	wt	mut	OK	0.0815457	0.446249	2.45217	2.53623	0.1232	0.998738	no			2.45217
XLOC_018638	XLOC_018638	-	20:15022445-15023143	wt	mut	OK	0.0546752	0.299201	2.45215	2.10539	0.1861	0.998738	no			2.45215
XLOC_001645	XLOC_001645	-	1:20202460-20203143	wt	mut	OK	0.0562876	0.308006	2.45207	2.1208	0.1861	0.998738	no			2.45207
XLOC_001663	XLOC_001663	-	1:27338363-27339038	wt	mut	NOTEST	0.0285935	0.156459	2.45202	0	1	1	no			2.45202
XLOC_007000	XLOC_007000	-	13:28013238-28013909	wt	mut	OK	0.0576476	0.315432	2.452	2.1338	0.1861	0.998738	no			2.452
XLOC_001761	XLOC_001761	-	1:60205722-60206371	wt	mut	OK	0.0603196	0.330021	2.45186	2.15933	0.1861	0.998738	no			2.45186
XLOC_040435	XLOC_040435	-	Zv9_scaffold3506:13230-13829	wt	mut	NOTEST	0.0337108	0.184391	2.45149	0	1	1	no			2.45149
XLOC_011316	XLOC_011316	-	16:54410701-54411274	wt	mut	OK	0.215455	1.17831	2.45126	3.53685	0.0514	0.998738	no			2.45126
XLOC_025232	XLOC_025232	-	25:27470907-27471352	wt	mut	OK	0.105759	0.577674	2.44947	2.59251	0.1861	0.998738	no			2.44947
XLOC_010381	XLOC_010381	-	16:58002987-58003907	wt	mut	NOTEST	0.0302554	0.165237	2.44927	0	1	1	no			2.44927
XLOC_032738	XLOC_032738	ENDOU	6:39835884-39843304	wt	mut	OK	19.1173	3.50052	-2.44924	-5.42443	5e-05	0.0088975	yes			2.44924
XLOC_007040	XLOC_007040	-	13:45625741-45626166	wt	mut	OK	0.114181	0.623486	2.44903	2.67251	0.1861	0.998738	no			2.44903
XLOC_000678	XLOC_000678	si:dkey-9c18.4	1:56075629-56080380	wt	mut	NOTEST	0.0128147	0.0698463	2.44638	0	1	1	no			2.44638
XLOC_024460	XLOC_024460	PTPRJ (3 of 3)	25:24042593-24071566	wt	mut	NOTEST	0.0667303	0.0122496	-2.4456	0	1	1	no			2.4456
XLOC_001011	XLOC_001011	si:ch211-42i9.4	1:18409841-18415795	wt	mut	OK	0.357615	1.9468	2.44462	3.31679	0.0051	0.297556	no			2.44462
XLOC_024608	XLOC_024608	bmb	25:37321388-37346650	wt	mut	OK	0.444536	2.41631	2.44243	3.09542	0.00405	0.248041	no			2.44243
XLOC_014349	XLOC_014349	tnfa	19:27505096-27509684	wt	mut	OK	0.0335561	0.182312	2.44176	1.92891	0.1861	0.998738	no			2.44176
XLOC_035424	XLOC_035424	CR536621.1	7:66146507-66148282	wt	mut	OK	0.0606632	0.329512	2.44144	2.01676	0.29735	0.998738	no			2.44144
XLOC_031827	XLOC_031827	-	5:68592635-68595084	wt	mut	OK	0.0520913	0.282857	2.44096	2.26477	0.1861	0.998738	no			2.44096
XLOC_006332	XLOC_006332	rn7sk	13:697629-697951	wt	mut	OK	42.8739	7.90341	-2.43955	-8.4783	5e-05	0.0088975	yes			2.43955
XLOC_032045	XLOC_032045	-	5:9851157-9851407	wt	mut	OK	0.179699	0.974674	2.43934	3.55203	0.29735	0.998738	no			2.43934
XLOC_007793	XLOC_007793	wu:fj08f03	14:11649672-11655264	wt	mut	OK	3.76505	20.3959	2.43754	8.33607	5e-05	0.0088975	yes			2.43754
XLOC_013298	XLOC_013298	-	18:45199184-45202670	wt	mut	OK	0.0903582	0.489422	2.43735	2.19567	0.0886	0.998738	no			2.43735
XLOC_008944	XLOC_008944	guca1c	15:2849208-2949635	wt	mut	OK	0.0957121	0.517458	2.43467	1.25981	0.25395	0.998738	no			2.43467
XLOC_003888	XLOC_003888	CABZ01112215.1	11:18651268-18656836	wt	mut	NOTEST	0.0230186	0.0042635	-2.43269	0	1	1	no			2.43269
XLOC_005909	XLOC_005909	CT025771.1	13:12368030-12370978	wt	mut	NOTEST	0.00829266	0.0447489	2.43194	0	1	1	no			2.43194
XLOC_000699	XLOC_000699	-	1:56575281-56575873	wt	mut	OK	0.672005	3.62463	2.43129	5.69366	0.00815	0.403482	no			2.43129
XLOC_014651	XLOC_014651	tmem170b	19:4110318-4149210	wt	mut	NOTEST	0.0130221	0.0701833	2.43016	0	1	1	no			2.43016
XLOC_036457	XLOC_036457	si:dkeyp-104h9.7	8:49914069-49982349	wt	mut	OK	0.032995	0.177733	2.42939	0.152625	0.35685	0.998738	no			2.42939
XLOC_037983	XLOC_037983	retsatl	9:46061596-46066105	wt	mut	NOTEST	0.00941188	0.0506972	2.42935	0	1	1	no			2.42935
XLOC_019398	XLOC_019398	DTWD2	21:231509-249424	wt	mut	OK	1389.82	258.119	-2.42879	-150.435	0.01465	0.591745	no			2.42879
XLOC_028641	XLOC_028641	si:dkey-234l24.8	4:13231783-13257042	wt	mut	OK	0.0565251	0.303734	2.42585	0.762	0.39435	0.998738	no			2.42585
XLOC_022686	XLOC_022686	xcr1a	23:40254290-40256020	wt	mut	NOTEST	0.12548	0.0233726	-2.42456	0	1	1	no			2.42456
XLOC_019613	XLOC_019613	c6	21:19623346-19668598	wt	mut	OK	0.66954	3.58524	2.42083	4.89617	0.00015	0.0222437	yes			2.42083
XLOC_020901	XLOC_020901	CR751224.1	22:4315689-4319413	wt	mut	NOTEST	0.0132399	0.0708937	2.42077	0	1	1	no			2.42077
XLOC_005515	XLOC_005515	ppa1a	12:49554093-49606166	wt	mut	NOTEST	0.0112096	0.0599844	2.41985	0	1	1	no			2.41985
XLOC_039863	XLOC_039863	nms	Zv9_NA923:12371-18613	wt	mut	OK	0.0582542	0.311656	2.41952	1.95042	0.29735	0.998738	no			2.41952
XLOC_022801	XLOC_022801	-	23:2465969-2467510	wt	mut	OK	0.0733236	0.392174	2.41915	2.82535	0.0394	0.998738	no			2.41915
XLOC_032730	XLOC_032730	-	6:39223156-39234870	wt	mut	OK	0.29072	1.55474	2.41897	4.44517	0.0096	0.454206	no			2.41897
XLOC_027816	XLOC_027816	CR388416.4	4:35799948-35800911	wt	mut	NOTEST	0.0185405	0.099063	2.41766	0	1	1	no			2.41766
XLOC_006395	XLOC_006395	tnfaip2b	13:6779304-6791402	wt	mut	OK	1.03427	5.52141	2.41642	4.87355	5e-05	0.0088975	yes			2.41642
XLOC_022315	XLOC_022315	tnni1a	23:5772862-5779350	wt	mut	OK	0.0636218	0.338635	2.41214	1.51994	0.1469	0.998738	no			2.41214
XLOC_016706	XLOC_016706	CR848728.1	2:41838135-41842617	wt	mut	NOTEST	0.018205	0.0968692	2.4117	0	1	1	no			2.4117
XLOC_013611	XLOC_013611	plin1	18:25014406-25060329	wt	mut	NOTEST	0.0103125	0.0546758	2.40651	0	1	1	no			2.40651
XLOC_020392	XLOC_020392	CELA1 (3 of 8)	22:7714161-8110972	wt	mut	OK	69.7294	13.1608	-2.40552	-1.55043	0.1488	0.998738	no			2.40552
XLOC_006179	XLOC_006179	gphb5	13:37670307-37686407	wt	mut	OK	0.378892	0.0716341	-2.40307	-1.41359	0.09195	0.998738	no			2.40307
XLOC_021316	XLOC_021316	si:dkeyp-34c12.1	22:31296431-31340837	wt	mut	OK	0.58869	0.111412	-2.40161	-2.57866	0.00685	0.36691	no			2.40161
XLOC_025782	XLOC_025782	zgc:193504	3:32683474-32702244	wt	mut	NOTEST	0.0152542	0.080595	2.40148	0	1	1	no			2.40148
XLOC_034859	XLOC_034859	zgc:113413	7:9165223-9264861	wt	mut	OK	0.397305	0.0752644	-2.40021	-0.351304	0.39485	0.998738	no			2.40021
XLOC_026098	XLOC_026098	noxo1a	3:62823154-62831176	wt	mut	OK	1.4385	7.5881	2.39917	5.31687	5e-05	0.0088975	yes			2.39917
XLOC_034788	XLOC_034788	CT027762.3	7:4463534-4468299	wt	mut	OK	3.78873	19.976	2.39848	6.8698	5e-05	0.0088975	yes			2.39848
XLOC_016055	XLOC_016055	BX005223.4	2:48983385-48993667	wt	mut	OK	0.426953	0.0810389	-2.39739	-2.96921	0.0725	0.998738	no			2.39739
XLOC_017474	XLOC_017474	taf4b	20:18306329-18342154	wt	mut	NOTEST	0.00473995	0.0249691	2.3972	0	1	1	no			2.3972
XLOC_015885	XLOC_015885	-	2:35808719-35811875	wt	mut	OK	1.21823	0.231281	-2.39707	-5.52475	0.015	0.600581	no			2.39707
XLOC_034491	XLOC_034491	CYP2X12	7:53590870-53602600	wt	mut	OK	2.47887	0.471317	-2.39491	-4.692	0.0001	0.0160155	yes			2.39491
XLOC_036556	XLOC_036556	-	8:1383710-1386547	wt	mut	OK	1771.13	336.808	-2.39467	-27.9497	5e-05	0.0088975	yes			2.39467
XLOC_016809	XLOC_016809	wu:fj40e01	2:48937400-48943912	wt	mut	NOTEST	0.019189	0.100691	2.39159	0	1	1	no			2.39159
XLOC_025935	XLOC_025935	rcvrna	3:47321820-47324844	wt	mut	OK	0.268011	1.40218	2.3873	3.34893	0.0026	0.177193	no			2.3873
XLOC_001121	XLOC_001121	si:ch211-198k9.7	1:28104836-28111290	wt	mut	OK	0.0266602	0.139246	2.38487	0.444599	0.4593	0.998738	no			2.38487
XLOC_000168	XLOC_000168	SPINK4	1:11431512-11434980	wt	mut	OK	203.525	38.9797	-2.38442	-12.0947	5e-05	0.0088975	yes			2.38442
XLOC_030488	XLOC_030488	crx	5:38532880-38536606	wt	mut	OK	0.0818524	0.427166	2.3837	3.31829	0.0178	0.657615	no			2.3837
XLOC_025382	XLOC_025382	art4	3:4214603-4219978	wt	mut	OK	0.108003	0.5628	2.38155	2.41632	0.0412	0.998738	no			2.38155
XLOC_029951	XLOC_029951	-	4:36442196-36443045	wt	mut	OK	0.80632	0.154891	-2.3801	-3.1397	0.0383	0.998738	no			2.3801
XLOC_025216	XLOC_025216	-	25:23583082-23642076	wt	mut	OK	0.171925	0.894445	2.37921	0.50855	0.5568	0.998738	no			2.37921
XLOC_019212	XLOC_019212	trpc2	21:29509401-29528587	wt	mut	NOTEST	0.0507588	0.0097727	-2.37683	0	1	1	no			2.37683
XLOC_017140	XLOC_017140	-	2:47804271-47804477	wt	mut	OK	4.78299	0.922036	-2.37502	-8.87035	0.14025	0.998738	no			2.37502
XLOC_021581	XLOC_021581	-	22:26687513-26688704	wt	mut	OK	0.0844855	0.437065	2.37107	2.77725	0.05335	0.998738	no			2.37107
XLOC_011159	XLOC_011159	-	16:22097300-22097884	wt	mut	OK	1.15319	0.222979	-2.37064	-3.37835	0.0498	0.998738	no			2.37064
XLOC_029823	XLOC_029823	-	4:4894884-4895745	wt	mut	OK	0.0625443	0.3234	2.37037	2.29916	0.12345	0.998738	no			2.37037
XLOC_018722	XLOC_018722	-	20:39533159-39533912	wt	mut	OK	0.0742177	0.383652	2.36996	2.38549	0.12345	0.998738	no			2.36996
XLOC_002941	XLOC_002941	-	10:805349-805855	wt	mut	OK	0.129484	0.668444	2.36803	2.79349	0.12355	0.998738	no			2.36803
XLOC_025169	XLOC_025169	-	25:8213479-8213974	wt	mut	OK	0.133924	0.691289	2.36787	2.82621	0.12355	0.998738	no			2.36787
XLOC_030527	XLOC_030527	si:dkey-58f10.11	5:40280074-40282977	wt	mut	OK	0.223325	1.14912	2.36331	2.59923	0.0254	0.816855	no			2.36331
XLOC_032953	XLOC_032953	-	6:59654500-59663554	wt	mut	OK	31.3875	6.11531	-2.35969	-5.36843	5e-05	0.0088975	yes			2.35969
XLOC_029807	XLOC_029807	-	4:1840216-1840771	wt	mut	OK	0.526497	0.102822	-2.35628	-2.63548	0.14045	0.998738	no			2.35628
XLOC_033852	XLOC_033852	BX664707.1	7:1425420-1431611	wt	mut	OK	0.431055	0.0841896	-2.35616	-2.02925	0.05025	0.998738	no			2.35616
XLOC_016671	XLOC_016671	cbln12	2:37822758-37828415	wt	mut	OK	5.11939	1.00037	-2.35544	-4.66315	5e-05	0.0088975	yes			2.35544
XLOC_009445	XLOC_009445	-	15:46206201-46211248	wt	mut	OK	2.71067	0.529905	-2.35484	-5.20424	0.0739	0.998738	no			2.35484
XLOC_035714	XLOC_035714	-	7:43145989-43147157	wt	mut	OK	0.201696	0.0394563	-2.35385	-2.12525	0.14045	0.998738	no			2.35385
XLOC_022939	XLOC_022939	-	23:37877425-37878666	wt	mut	OK	0.187892	0.0367586	-2.35375	-2.10356	0.14045	0.998738	no			2.35375
XLOC_034821	XLOC_034821	zgc:112234	7:7267123-7267498	wt	mut	OK	0.560533	0.109724	-2.35292	-2.46483	0.2085	0.998738	no			2.35292
XLOC_011860	XLOC_011860	C2orf71 (1 of 2)	17:47971670-47975998	wt	mut	NOTEST	0.0168393	0.085874	2.35039	0	1	1	no			2.35039
XLOC_025443	XLOC_025443	trim35-21	3:8178780-8187052	wt	mut	OK	0.0279261	0.142391	2.35017	1.90738	0.1237	0.998738	no			2.35017
XLOC_031333	XLOC_031333	m17	5:33792755-33795857	wt	mut	OK	0.0405493	0.206729	2.34999	1.27039	0.17255	0.998738	no			2.34999
XLOC_019283	XLOC_019283	-	21:38163050-38163885	wt	mut	OK	0.0722958	0.367646	2.34633	3.18217	0.19125	0.998738	no			2.34633
XLOC_007305	XLOC_007305	msnb	14:9459828-9508747	wt	mut	NOTEST	0.0245066	0.124533	2.34529	0	1	1	no			2.34529
XLOC_006315	XLOC_006315	vent	13:53875250-54093727	wt	mut	NOTEST	0.105258	0.0207216	-2.34473	0	1	1	no			2.34473
XLOC_031037	XLOC_031037	ugt2b1	5:9854322-9866777	wt	mut	OK	309.299	60.9324	-2.34372	-122.795	0.3835	0.998738	no			2.34372
XLOC_008883	XLOC_008883	CU928854.1	15:51724-59042	wt	mut	OK	2.90465	0.572476	-2.34308	-4.15338	0.0001	0.0160155	yes			2.34308
XLOC_003276	XLOC_003276	zgc:92035	11:12258483-12269149	wt	mut	OK	0.697564	0.13779	-2.33985	-2.76162	0.0081	0.40225	no			2.33985
XLOC_018625	XLOC_018625	-	20:12835982-12840453	wt	mut	OK	0.136602	0.690992	2.33869	4.14703	0.00095	0.0874409	no			2.33869
XLOC_020920	XLOC_020920	si:ch73-256j6.2	22:4567987-4572274	wt	mut	OK	0.0549411	0.277819	2.33819	1.05872	0.28485	0.998738	no			2.33819
XLOC_022691	XLOC_022691	MDP1	23:41030005-41040760	wt	mut	OK	2.16288	10.9148	2.33526	6.34267	5e-05	0.0088975	yes			2.33526
XLOC_036550	XLOC_036550	fabp1b.1,fabp1b.2	8:910207-920867	wt	mut	OK	947.26	187.763	-2.33484	-4.78881	5e-05	0.0088975	yes			2.33484
XLOC_017645	XLOC_017645	AL929220.1	20:33600888-33601518	wt	mut	OK	0.0248466	0.125287	2.33411	0.911986	0.2979	0.998738	no			2.33411
XLOC_021979	XLOC_021979	wisp2	23:26296604-26297715	wt	mut	OK	0.432245	2.17919	2.33387	5.41336	0.00545	0.31173	no			2.33387
XLOC_010700	XLOC_010700	bcl3	16:27940658-27980925	wt	mut	OK	0.751912	3.78951	2.33338	4.72418	5e-05	0.0088975	yes			2.33338
XLOC_027956	XLOC_027956	si:dkey-220a11.9	4:44103590-44237093	wt	mut	OK	0.483824	2.43707	2.33259	1.59064	0.15435	0.998738	no			2.33259
XLOC_005679	XLOC_005679	-	12:38910757-38914329	wt	mut	OK	0.0758398	0.381071	2.32903	3.39476	0.0083	0.409641	no			2.32903
XLOC_022914	XLOC_022914	-	23:35221352-35222588	wt	mut	NOTEST	0.0269682	0.135416	2.32807	0	1	1	no			2.32807
XLOC_011157	XLOC_011157	-	16:20925175-20926280	wt	mut	NOTEST	0.0307642	0.154456	2.32787	0	1	1	no			2.32787
XLOC_038421	XLOC_038421	IMPG2 (1 of 4)	9:31213329-31226051	wt	mut	OK	0.0316892	0.159062	2.32752	1.14942	0.07815	0.998738	no			2.32752
XLOC_018675	XLOC_018675	-	20:25689406-25738945	wt	mut	OK	0.0376899	0.189177	2.32749	0.22201	0.38745	0.998738	no			2.32749
XLOC_011188	XLOC_011188	-	16:27330308-27331221	wt	mut	OK	0.0387609	0.194548	2.32745	1.84525	0.19125	0.998738	no			2.32745
XLOC_022971	XLOC_022971	-	23:42664587-42665491	wt	mut	OK	0.039239	0.196944	2.32743	1.84957	0.19125	0.998738	no			2.32743
XLOC_013954	XLOC_013954	-	18:43151830-43152663	wt	mut	OK	0.0434688	0.218141	2.32721	1.88778	0.19125	0.998738	no			2.32721
XLOC_027152	XLOC_027152	-	3:29100045-29100876	wt	mut	OK	0.0436012	0.218804	2.3272	1.88898	0.19125	0.998738	no			2.3272
XLOC_038805	XLOC_038805	-	9:34897520-34898349	wt	mut	OK	0.0437344	0.219471	2.32719	1.89018	0.19125	0.998738	no			2.32719
XLOC_000285	XLOC_000285	fabp2	1:24705630-24708975	wt	mut	OK	800.304	159.487	-2.32711	-4.43999	0.0003	0.0387472	yes			2.32711
XLOC_037276	XLOC_037276	-	8:6342915-6343684	wt	mut	OK	0.0962943	0.483155	2.32696	2.5343	0.09005	0.998738	no			2.32696
XLOC_012664	XLOC_012664	-	17:24523579-24546076	wt	mut	OK	0.0584717	0.293271	2.32643	0.275748	0.44555	0.998738	no			2.32643
XLOC_039420	XLOC_039420	-	Zv9_NA561:42699-43356	wt	mut	OK	0.0593198	0.297516	2.32638	2.03089	0.19125	0.998738	no			2.32638
XLOC_005602	XLOC_005602	-	12:13216615-13217214	wt	mut	OK	0.134843	0.676101	2.32596	2.76265	0.09005	0.998738	no			2.32596
XLOC_029852	XLOC_029852	-	4:12044225-12044811	wt	mut	OK	0.0695506	0.348698	2.32584	2.12317	0.19125	0.998738	no			2.32584
XLOC_012705	XLOC_012705	-	17:36849499-36850073	wt	mut	OK	0.0716387	0.35914	2.32573	2.14199	0.19125	0.998738	no			2.32573
XLOC_038807	XLOC_038807	-	9:34909068-34909494	wt	mut	OK	0.113729	0.569273	2.32353	2.52046	0.19125	0.998738	no			2.32353
XLOC_021630	XLOC_021630	-	22:37477886-37533794	wt	mut	OK	0.162568	0.812363	2.32108	1.40052	0.4642	0.998738	no			2.32108
XLOC_032000	XLOC_032000	-	5:3621230-3829907	wt	mut	OK	0.165355	0.826222	2.32097	0.232585	0.41	0.998738	no			2.32097
XLOC_004544	XLOC_004544	KCNH6 (2 of 2)	12:10074984-10101832	wt	mut	OK	0.0476243	0.237912	2.32066	1.74971	0.04675	0.998738	no			2.32066
XLOC_025140	XLOC_025140	-	25:4723260-4723598	wt	mut	OK	0.174309	0.870713	2.32055	3.05974	0.20815	0.998738	no			2.32055
XLOC_033643	XLOC_033643	-	6:13251658-13251982	wt	mut	OK	0.190284	0.950039	2.31983	3.20047	0.20815	0.998738	no			2.31983
XLOC_038909	XLOC_038909	-	9:58231339-58231634	wt	mut	OK	0.234353	1.16859	2.31801	3.58507	0.20815	0.998738	no			2.31801
XLOC_034088	XLOC_034088	nitr5	7:18359622-18362630	wt	mut	NOTEST	0.0909259	0.0182463	-2.31709	0	1	1	no			2.31709
XLOC_029877	XLOC_029877	-	4:19558501-19558769	wt	mut	OK	0.297087	1.47909	2.31575	4.12335	0.20815	0.998738	no			2.31575
XLOC_029933	XLOC_029933	-	4:30192084-30193367	wt	mut	OK	0.761834	0.153259	-2.31351	-3.27037	0.01945	0.696871	no			2.31351
XLOC_010394	XLOC_010394	CABZ01052290.1	16:58584043-58600409	wt	mut	OK	1.34648	6.69212	2.31327	6.85245	5e-05	0.0088975	yes			2.31327
XLOC_004524	XLOC_004524	asah2	12:6801177-6826667	wt	mut	OK	26.1032	5.25568	-2.31228	-5.37506	5e-05	0.0088975	yes			2.31228
XLOC_031408	XLOC_031408	si:ch211-284e13.11	5:39776496-39779677	wt	mut	OK	0.237335	0.0478076	-2.31161	-2.37746	0.22495	0.998738	no			2.31161
XLOC_022715	XLOC_022715	-	23:42608186-42610835	wt	mut	OK	1.80394	0.363771	-2.31005	-4.44049	0.0604	0.998738	no			2.31005
XLOC_010372	XLOC_010372	-	16:57724271-57725191	wt	mut	OK	0.0501067	0.248301	2.30901	1.76278	0.20815	0.998738	no			2.30901
XLOC_036619	XLOC_036619	si:ch211-255g12.8	8:7449910-7467268	wt	mut	OK	0.0680992	0.337409	2.30879	1.61156	0.1412	0.998738	no			2.30879
XLOC_005712	XLOC_005712	-	12:47130366-47130420	wt	mut	OK	13208.8	65311	2.30583	36725	0.20815	0.998738	no			2.30583
XLOC_009698	XLOC_009698	-	15:44743959-44744566	wt	mut	OK	0.297787	0.06033	-2.30333	-2.12921	0.22495	0.998738	no			2.30333
XLOC_011110	XLOC_011110	-	16:7463938-7464593	wt	mut	OK	0.536099	0.108637	-2.30299	-2.55593	0.11715	0.998738	no			2.30299
XLOC_001743	XLOC_001743	-	1:57166068-57166744	wt	mut	OK	0.256829	0.0520492	-2.30286	-2.04518	0.22495	0.998738	no			2.30286
XLOC_019615	XLOC_019615	C6 (1 of 2)	21:19729379-19760478	wt	mut	OK	4.03619	19.915	2.30279	4.53987	5e-05	0.0088975	yes			2.30279
XLOC_038740	XLOC_038740	-	9:5369406-5637058	wt	mut	OK	0.413838	0.0839025	-2.30228	-0.367948	0.51245	0.998738	no			2.30228
XLOC_024512	XLOC_024512	SLC41A2 (2 of 2)	25:29643108-29672753	wt	mut	OK	0.791353	3.90109	2.30148	4.64909	5e-05	0.0088975	yes			2.30148
XLOC_004257	XLOC_004257	-	11:10873073-10873970	wt	mut	OK	0.0990477	0.488084	2.30093	2.67359	0.0828	0.998738	no			2.30093
XLOC_012530	XLOC_012530	-	17:637946-638064	wt	mut	OK	201.11	40.8666	-2.29899	-217.723	0.16095	0.998738	no			2.29899
XLOC_040171	XLOC_040171	-	Zv9_scaffold3471:82521-82897	wt	mut	OK	0.23956	1.17792	2.29779	3.59691	0.20815	0.998738	no			2.29779
XLOC_000250	XLOC_000250	-	1:21966599-21971329	wt	mut	OK	0.080846	0.397149	2.29643	2.24366	0.20815	0.998738	no			2.29643
XLOC_004262	XLOC_004262	-	11:11827366-11827537	wt	mut	OK	1.60155	7.86746	2.29643	14.0228	0.20815	0.998738	no			2.29643
XLOC_037061	XLOC_037061	ggt1a	8:41994363-42028629	wt	mut	OK	0.471927	2.31761	2.296	4.33985	5e-05	0.0088975	yes			2.296
XLOC_040721	XLOC_040721	-	Zv9_scaffold3539:72517-75011	wt	mut	OK	0.974617	0.198659	-2.29454	-3.00557	0.16095	0.998738	no			2.29454
XLOC_039359	XLOC_039359	-	Zv9_NA484:1955-3213	wt	mut	OK	0.068115	0.333974	2.29369	2.34656	0.10795	0.998738	no			2.29369
XLOC_037929	XLOC_037929	cyp27a1.2	9:39472320-39477800	wt	mut	OK	0.230665	0.0471772	-2.28964	-1.77273	0.08535	0.998738	no			2.28964
XLOC_033802	XLOC_033802	-	6:57257131-57257188	wt	mut	OK	67274.3	13762	-2.28937	-24819.5	0.09085	0.998738	no			2.28937
XLOC_006292	XLOC_006292	-	13:52837532-52839941	wt	mut	OK	0.317367	1.54814	2.28631	3.43376	0.108	0.998738	no			2.28631
XLOC_016458	XLOC_016458	cyp7a1a	2:21946656-21949389	wt	mut	OK	13.1536	2.69725	-2.2859	-5.08588	5e-05	0.0088975	yes			2.2859
XLOC_021752	XLOC_021752	BX248496.1	23:6183587-6206403	wt	mut	NOTEST	0.152538	0.0312812	-2.2858	0	1	1	no			2.2858
XLOC_018579	XLOC_018579	-	20:5142717-5145570	wt	mut	OK	0.0801638	0.39056	2.28452	3.18177	0.01275	0.539492	no			2.28452
XLOC_024849	XLOC_024849	cyp2x9	25:17753494-17760328	wt	mut	OK	21.1594	4.34583	-2.2836	-6.68141	5e-05	0.0088975	yes			2.2836
XLOC_011319	XLOC_011319	-	16:54413169-54414128	wt	mut	OK	0.218931	1.06564	2.28318	3.42748	0.02075	0.726386	no			2.28318
XLOC_030727	XLOC_030727	alad	5:62950449-62965263	wt	mut	OK	25.6918	5.28115	-2.28238	-8.00803	5e-05	0.0088975	yes			2.28238
XLOC_015376	XLOC_015376	-	19:44487177-44487896	wt	mut	OK	0.0788507	0.383582	2.28234	2.31916	0.14745	0.998738	no			2.28234
XLOC_025225	XLOC_025225	-	25:27002984-27003689	wt	mut	OK	0.080931	0.393682	2.28227	2.33389	0.14745	0.998738	no			2.28227
XLOC_020126	XLOC_020126	-	21:41218273-41229248	wt	mut	OK	0.0889796	0.43275	2.28199	1.7511	0.26965	0.998738	no			2.28199
XLOC_001498	XLOC_001498	si:ch73-236c18.3	1:59144813-59154559	wt	mut	NOTEST	0.0244499	0.118882	2.28162	0	1	1	no			2.28162
XLOC_035706	XLOC_035706	-	7:37188942-37189444	wt	mut	OK	0.131064	0.636776	2.28051	2.68844	0.14745	0.998738	no			2.28051
XLOC_024579	XLOC_024579	HIST1H2BD (19 of 32)	25:36109720-36110168	wt	mut	OK	0.747226	0.153925	-2.27932	-2.73979	0.16105	0.998738	no			2.27932
XLOC_018255	XLOC_018255	si:dkey-6f10.3	20:32694738-32697186	wt	mut	OK	0.367159	0.0757437	-2.27721	-1.0185	0.10045	0.998738	no			2.27721
XLOC_005957	XLOC_005957	tlr4ba	13:18563760-18566426	wt	mut	OK	0.142938	0.692613	2.27666	2.80922	0.01075	0.486346	no			2.27666
XLOC_022882	XLOC_022882	-	23:21118475-21118776	wt	mut	OK	0.671114	3.24602	2.27404	5.31377	0.064	0.998738	no			2.27404
XLOC_027448	XLOC_027448	lsm8	4:8608765-8611255	wt	mut	OK	15.8956	76.7293	2.27115	5.08782	5e-05	0.0088975	yes			2.27115
XLOC_006909	XLOC_006909	-	13:3038726-3039791	wt	mut	OK	0.353605	0.0733566	-2.26914	-2.44118	0.0914	0.998738	no			2.26914
XLOC_021064	XLOC_021064	-	22:11013907-11015437	wt	mut	OK	0.361768	0.0750785	-2.2686	-2.23256	0.1614	0.998738	no			2.2686
XLOC_020549	XLOC_020549	tm6sf2	22:18008634-18043644	wt	mut	OK	0.160698	0.773765	2.26754	2.635	0.02905	0.882828	no			2.26754
XLOC_033030	XLOC_033030	MPP4 (1 of 3)	6:7839732-7859177	wt	mut	OK	0.0325434	0.156624	2.26687	0.982076	0.1106	0.998738	no			2.26687
XLOC_018086	XLOC_018086	si:dkeyp-93h6.4	20:18623713-18668739	wt	mut	OK	0.229772	0.047862	-2.26325	-0.461899	0.50515	0.998738	no			2.26325
XLOC_022898	XLOC_022898	-	23:29621212-29622196	wt	mut	OK	0.0707237	0.338881	2.26051	2.30385	0.11005	0.998738	no			2.26051
XLOC_039352	XLOC_039352	CABZ01030429.1	Zv9_NA476:9126-9668	wt	mut	OK	1.118	0.233427	-2.25987	-3.76573	0.1622	0.998738	no			2.25987
XLOC_005577	XLOC_005577	-	12:4131049-4131311	wt	mut	OK	2.05072	0.428206	-2.25976	-4.94469	0.1622	0.998738	no			2.25976
XLOC_034790	XLOC_034790	slc12a10.1	7:4596896-4632767	wt	mut	OK	0.361252	0.075481	-2.25882	-2.84715	0.00585	0.329317	no			2.25882
XLOC_018379	XLOC_018379	si:dkey-197d18.2	20:43522589-43527372	wt	mut	NOTEST	0.0123708	0.0591645	2.25779	0	1	1	no			2.25779
XLOC_004881	XLOC_004881	-	12:40430764-40604236	wt	mut	OK	10.8303	51.788	2.25755	2.54641	0.57955	0.998738	no			2.25755
XLOC_000137	XLOC_000137	pdia2	1:9030572-9040849	wt	mut	OK	90.6102	18.9542	-2.25716	-4.99654	5e-05	0.0088975	yes			2.25716
XLOC_027503	XLOC_027503	-	4:12715016-12742109	wt	mut	OK	0.64099	3.06237	2.25628	6.31216	0.2087	0.998738	no			2.25628
XLOC_025237	XLOC_025237	-	25:29639356-29639601	wt	mut	OK	1.33399	6.37136	2.25586	7.53961	0.0505	0.998738	no			2.25586
XLOC_024047	XLOC_024047	-	24:33137843-33138177	wt	mut	OK	1.1609	0.24328	-2.25456	-3.5697	0.1622	0.998738	no			2.25456
XLOC_019182	XLOC_019182	cfb	21:26810677-26825791	wt	mut	OK	19.8382	94.6483	2.25429	4.9504	5e-05	0.0088975	yes			2.25429
XLOC_007020	XLOC_007020	-	13:36253768-36254128	wt	mut	OK	1.00039	0.20981	-2.2534	-3.31585	0.1622	0.998738	no			2.2534
XLOC_036454	XLOC_036454	-	8:49896007-49899199	wt	mut	OK	0.115473	0.550339	2.25277	2.40731	0.14815	0.998738	no			2.25277
XLOC_026881	XLOC_026881	timp2b	3:58446853-58480406	wt	mut	OK	4.78201	22.764	2.25106	9.18442	5e-05	0.0088975	yes			2.25106
XLOC_017096	XLOC_017096	-	2:31577047-31577510	wt	mut	OK	0.644621	0.135456	-2.25062	-2.74848	0.1622	0.998738	no			2.25062
XLOC_039280	XLOC_039280	-	Zv9_NA415:12-545	wt	mut	OK	0.518873	0.109109	-2.24961	-2.54697	0.1622	0.998738	no			2.24961
XLOC_011173	XLOC_011173	-	16:25806653-25807230	wt	mut	OK	0.462182	0.0972194	-2.24915	-2.45606	0.1622	0.998738	no			2.24915
XLOC_022942	XLOC_022942	-	23:38077738-38078317	wt	mut	OK	0.459898	0.0967402	-2.24913	-2.4524	0.1622	0.998738	no			2.24913
XLOC_004276	XLOC_004276	-	11:15020488-15021073	wt	mut	OK	0.45318	0.0953305	-2.24907	-2.44162	0.1622	0.998738	no			2.24907
XLOC_001609	XLOC_001609	-	1:7487852-7488543	wt	mut	OK	0.360204	0.0758116	-2.24832	-2.29246	0.1622	0.998738	no			2.24832
XLOC_024004	XLOC_024004	-	24:21280198-21280917	wt	mut	OK	0.341686	0.0719216	-2.24818	-2.26274	0.1622	0.998738	no			2.24818
XLOC_023996	XLOC_023996	-	24:16804235-16804959	wt	mut	OK	0.338578	0.0712686	-2.24815	-2.25775	0.1622	0.998738	no			2.24815
XLOC_038705	XLOC_038705	-	9:861861-862622	wt	mut	OK	0.317224	0.0667816	-2.24798	-2.22349	0.1622	0.998738	no			2.24798
XLOC_018636	XLOC_018636	-	20:14154026-14154909	wt	mut	OK	0.262612	0.0553014	-2.24754	-2.13585	0.163	0.998738	no			2.24754
XLOC_038475	XLOC_038475	mxc	9:33838995-33846485	wt	mut	OK	0.717263	3.39549	2.24304	5.62785	0.0001	0.0160155	yes			2.24304
XLOC_006791	XLOC_006791	si:dkeyp-2e4.3	13:45460292-45463416	wt	mut	OK	1.62756	0.344726	-2.23919	-4.52796	0.0031	0.201821	no			2.23919
XLOC_025738	XLOC_025738	Metazoa_SRP	3:30399857-30400153	wt	mut	OK	149.148	31.6069	-2.23843	-8.97569	5e-05	0.0088975	yes			2.23843
XLOC_037640	XLOC_037640	mpp4a	9:13962152-13989190	wt	mut	OK	0.0984302	0.464217	2.23763	2.30962	0.0149	0.597324	no			2.23763
XLOC_003703	XLOC_003703	CR558302.1	11:3625197-3647460	wt	mut	OK	0.0458231	0.215596	2.23419	0.353016	0.5689	0.998738	no			2.23419
XLOC_020505	XLOC_020505	si:ch211-102g22.3	22:14508006-14969029	wt	mut	OK	0.154629	0.724329	2.22784	1.45002	0.2187	0.998738	no			2.22784
XLOC_010787	XLOC_010787	C1S (1 of 3)	16:34114052-34254376	wt	mut	OK	0.145424	0.680576	2.22649	0.0617671	0.07835	0.998738	no			2.22649
XLOC_006012	XLOC_006012	agt	13:24212331-24219766	wt	mut	OK	15.7971	73.8254	2.22446	5.39427	5e-05	0.0088975	yes			2.22446
XLOC_032113	XLOC_032113	-	5:25747811-25748636	wt	mut	OK	0.198015	0.923422	2.22138	3.13684	0.03495	0.976555	no			2.22138
XLOC_002103	XLOC_002103	si:ch73-60g14.2	10:24825218-24847532	wt	mut	NOTEST	0.0725199	0.33792	2.22023	0	1	1	no			2.22023
XLOC_027960	XLOC_027960	si:dkey-157e10.7	4:44476616-44486045	wt	mut	NOTEST	0.0362038	0.168637	2.21971	0	1	1	no			2.21971
XLOC_026889	XLOC_026889	nhp2l1a	3:59026289-59032909	wt	mut	OK	7.54317	35.1034	2.21837	7.87328	5e-05	0.0088975	yes			2.21837
XLOC_003813	XLOC_003813	Metazoa_SRP	11:12269797-12270092	wt	mut	OK	4.60517	0.990639	-2.21682	-4.96071	0.0266	0.84109	no			2.21682
XLOC_013591	XLOC_013591	si:dkey-45h7.1	18:21919930-22064526	wt	mut	NOTEST	0.0887727	0.412094	2.21479	0	1	1	no			2.21479
XLOC_024516	XLOC_024516	BX323444.2	25:29816449-29840460	wt	mut	NOTEST	0.0869171	0.0187394	-2.21356	0	1	1	no			2.21356
XLOC_035345	XLOC_035345	fgf19	7:54609389-54612729	wt	mut	OK	1.48948	0.321781	-2.21066	-2.732	0.017	0.637619	no			2.21066
XLOC_020198	XLOC_020198	camk1ga	22:1029556-1049597	wt	mut	OK	0.123923	0.573503	2.21035	2.64663	0.00885	0.428857	no			2.21035
XLOC_014594	XLOC_014594	-	19:968806-971122	wt	mut	OK	0.246926	1.14179	2.20915	1.49613	0.18915	0.998738	no			2.20915
XLOC_012023	XLOC_012023	BX005321.3	17:6372341-6377240	wt	mut	NOTEST	0.0096608	0.0446558	2.20863	0	1	1	no			2.20863
XLOC_014737	XLOC_014737	si:dkey-14o18.2	19:10354619-10383530	wt	mut	NOTEST	0.0259584	0.119933	2.20796	0	1	1	no			2.20796
XLOC_000738	XLOC_000738	CABZ01058868.2	1:58044822-58049658	wt	mut	OK	0.0642154	0.296083	2.20501	1.85018	0.03405	0.95924	no			2.20501
XLOC_019130	XLOC_019130	CR450711.2	21:24496630-24497026	wt	mut	OK	40.4643	8.77628	-2.20497	-7.46129	0.0001	0.0160155	yes			2.20497
XLOC_000144	XLOC_000144	zgc:194355	1:9294557-9300295	wt	mut	OK	0.162232	0.744628	2.19846	2.3974	0.0311	0.913912	no			2.19846
XLOC_023339	XLOC_023339	-	24:36589435-36596744	wt	mut	OK	35.4206	7.72773	-2.19647	-46.7846	0.16815	0.998738	no			2.19647
XLOC_037371	XLOC_037371	-	8:34624108-34624197	wt	mut	OK	3526.29	770.404	-2.19446	-1812.62	0.0745	0.998738	no			2.19446
XLOC_018533	XLOC_018533	CABZ01118769.1	20:54824095-54832382	wt	mut	NOTEST	0.0615183	0.0134483	-2.19359	0	1	1	no			2.19359
XLOC_026924	XLOC_026924	pvalb5	3:61818099-61827262	wt	mut	OK	6.76124	1.47959	-2.19209	-4.16491	0.0002	0.0282211	yes			2.19209
XLOC_025033	XLOC_025033	zgc:110434	25:36108227-36108614	wt	mut	OK	0.214886	0.0470404	-2.1916	-1.29601	0.3472	0.998738	no			2.1916
XLOC_003815	XLOC_003815	Metazoa_SRP	11:12285808-12286103	wt	mut	OK	0.750796	0.164369	-2.19149	-2.68893	0.2381	0.998738	no			2.19149
XLOC_014200	XLOC_014200	si:dkey-211g8.8	19:11225250-11229222	wt	mut	NOTEST	0.0222702	0.101725	2.19149	0	1	1	no			2.19149
XLOC_001658	XLOC_001658	-	1:26910924-26912209	wt	mut	NOTEST	0.0257784	0.117679	2.19062	0	1	1	no			2.19062
XLOC_005630	XLOC_005630	-	12:24364567-24365825	wt	mut	OK	0.039631	0.180912	2.19059	1.94804	0.1486	0.998738	no			2.19059
XLOC_011279	XLOC_011279	-	16:49776079-49777303	wt	mut	NOTEST	0.0136382	0.0622556	2.19055	0	1	1	no			2.19055
XLOC_022920	XLOC_022920	-	23:35465273-35466430	wt	mut	OK	0.0582725	0.265984	2.19045	2.15291	0.11285	0.998738	no			2.19045
XLOC_006992	XLOC_006992	-	13:25617201-25618340	wt	mut	OK	0.0445199	0.203206	2.19042	1.98113	0.1486	0.998738	no			2.19042
XLOC_040344	XLOC_040344	-	Zv9_scaffold3492:109681-110742	wt	mut	NOTEST	0.0322909	0.147374	2.19029	0	1	1	no			2.19029
XLOC_027060	XLOC_027060	-	3:13063463-13064501	wt	mut	OK	0.0497263	0.226942	2.19024	2.01637	0.1486	0.998738	no			2.19024
XLOC_027153	XLOC_027153	-	3:29102016-29103056	wt	mut	OK	0.0661485	0.30189	2.19024	2.19648	0.11285	0.998738	no			2.19024
XLOC_018649	XLOC_018649	-	20:17068598-17069609	wt	mut	NOTEST	0.0342207	0.156171	2.19018	0	1	1	no			2.19018
XLOC_040135	XLOC_040135	FP245465.1	Zv9_scaffold3465:299554-305284	wt	mut	NOTEST	0.0347847	0.15873	2.19005	0	1	1	no			2.19005
XLOC_017117	XLOC_017117	-	2:38810836-38811776	wt	mut	OK	0.037394	0.170633	2.19002	1.70975	0.2178	0.998738	no			2.19002
XLOC_037356	XLOC_037356	-	8:30739828-30740642	wt	mut	OK	0.04476	0.204191	2.18964	1.77179	0.2178	0.998738	no			2.18964
XLOC_001612	XLOC_001612	-	1:7688683-7689493	wt	mut	OK	0.0450416	0.205473	2.18962	1.77417	0.2178	0.998738	no			2.18962
XLOC_001667	XLOC_001667	-	1:29300773-29301530	wt	mut	OK	0.0491388	0.224131	2.18941	1.80866	0.2178	0.998738	no			2.18941
XLOC_013869	XLOC_013869	-	18:7955566-7956319	wt	mut	OK	0.0494784	0.225677	2.18939	1.81152	0.2178	0.998738	no			2.18939
XLOC_012734	XLOC_012734	-	17:44540758-44541508	wt	mut	OK	0.0746044	0.340277	2.18938	2.18461	0.1486	0.998738	no			2.18938
XLOC_017069	XLOC_017069	-	2:24383123-24383872	wt	mut	OK	0.0498228	0.227245	2.18937	1.81442	0.2178	0.998738	no			2.18937
XLOC_022974	XLOC_022974	-	23:42901917-42902621	wt	mut	OK	0.0540559	0.246515	2.18915	1.85006	0.2178	0.998738	no			2.18915
XLOC_032191	XLOC_032191	-	5:49855902-49856604	wt	mut	OK	0.0542608	0.247447	2.18914	1.85178	0.2178	0.998738	no			2.18914
XLOC_021353	XLOC_021353	si:ch211-158c3.1	22:35545917-35547105	wt	mut	NOTEST	0.0453556	0.206832	2.18911	0	1	1	no			2.18911
XLOC_011170	XLOC_011170	-	16:24568016-24568671	wt	mut	OK	0.0595666	0.271592	2.18886	1.89643	0.2178	0.998738	no			2.18886
XLOC_039909	XLOC_039909	-	Zv9_NA948:5632-6273	wt	mut	OK	0.0920305	0.419582	2.18877	2.30235	0.1486	0.998738	no			2.18877
XLOC_022320	XLOC_022320	5S_rRNA	23:6637279-6682919	wt	mut	OK	59.9528	13.1503	-2.18874	-0.223586	0.3451	0.998738	no			2.18874
XLOC_018671	XLOC_018671	-	20:25091304-25091934	wt	mut	OK	0.0628348	0.286459	2.18869	1.92392	0.2178	0.998738	no			2.18869
XLOC_021647	XLOC_021647	-	22:40036399-40037021	wt	mut	OK	0.0639577	0.291566	2.18863	1.93337	0.2178	0.998738	no			2.18863
XLOC_035659	XLOC_035659	-	7:21160679-21161283	wt	mut	OK	0.066637	0.303751	2.18849	1.9559	0.2178	0.998738	no			2.18849
XLOC_032251	XLOC_032251	-	5:66790153-66790755	wt	mut	OK	0.0669486	0.305168	2.18848	1.95852	0.2178	0.998738	no			2.18848
XLOC_003062	XLOC_003062	-	10:40098216-40098797	wt	mut	OK	0.0704056	0.320886	2.1883	1.98758	0.2178	0.998738	no			2.1883
XLOC_033740	XLOC_033740	-	6:49307590-49327149	wt	mut	OK	2.14027	0.469617	-2.18824	-0.958979	0.55135	0.998738	no			2.18824
XLOC_040551	XLOC_040551	-	Zv9_scaffold3522:12559-12645	wt	mut	OK	337.58	1538.19	2.18793	1410.32	0.2178	0.998738	no			2.18793
XLOC_009494	XLOC_009494	-	15:739893-922478	wt	mut	OK	0.0714878	0.325678	2.18768	0.167181	0.3613	0.998738	no			2.18768
XLOC_021551	XLOC_021551	-	22:15571769-15572275	wt	mut	OK	0.0863229	0.393202	2.18746	2.12125	0.21785	0.998738	no			2.18746
XLOC_014392	XLOC_014392	si:ch211-134n17.5	19:32587420-32618294	wt	mut	NOTEST	0.0324846	0.147964	2.18742	0	1	1	no			2.18742
XLOC_022825	XLOC_022825	-	23:5591849-5619832	wt	mut	OK	0.131869	0.60063	2.18737	0.788149	0.4031	0.998738	no			2.18737
XLOC_015340	XLOC_015340	-	19:29849097-29849580	wt	mut	OK	0.0927518	0.422387	2.18712	2.17517	0.21785	0.998738	no			2.18712
XLOC_038717	XLOC_038717	-	9:1351049-1351529	wt	mut	OK	0.140492	0.639773	2.18707	2.62909	0.1486	0.998738	no			2.18707
XLOC_031958	XLOC_031958	-	5:2174604-2305296	wt	mut	OK	0.0965007	0.439415	2.18698	0.30103	0.37675	0.998738	no			2.18698
XLOC_005722	XLOC_005722	-	12:48555992-48556464	wt	mut	OK	0.0961767	0.437929	2.18694	2.20388	0.21785	0.998738	no			2.18694
XLOC_004381	XLOC_004381	-	11:42328055-42328525	wt	mut	OK	0.0968268	0.440879	2.1869	2.20933	0.21785	0.998738	no			2.1869
XLOC_023928	XLOC_023928	-	24:412282-421025	wt	mut	OK	0.101275	0.46106	2.18667	0.920578	0.505	0.998738	no			2.18667
XLOC_001698	XLOC_001698	-	1:41120589-41121024	wt	mut	OK	0.10981	0.499759	2.18623	2.31801	0.21785	0.998738	no			2.18623
XLOC_021436	XLOC_021436	-	22:610629-611049	wt	mut	OK	0.116499	0.530076	2.18588	2.37391	0.21785	0.998738	no			2.18588
XLOC_011262	XLOC_011262	-	16:47849351-47849748	wt	mut	OK	0.12849	0.584386	2.18526	2.47393	0.21785	0.998738	no			2.18526
XLOC_031015	XLOC_031015	FP102192.1	5:8033741-8035457	wt	mut	NOTEST	0.0112404	0.0511084	2.18487	0	1	1	no			2.18487
XLOC_001676	XLOC_001676	-	1:34524898-34525271	wt	mut	OK	0.143918	0.654205	2.18449	2.60222	0.21785	0.998738	no			2.18449
XLOC_037874	XLOC_037874	nyx	9:34390318-34394507	wt	mut	OK	0.0597577	0.27163	2.18445	2.96264	0.05475	0.998738	no			2.18445
XLOC_019948	XLOC_019948	-	21:193918-194285	wt	mut	OK	0.148364	0.674313	2.18427	2.6391	0.21785	0.998738	no			2.18427
XLOC_017170	XLOC_017170	-	2:51630564-51633019	wt	mut	OK	5.1596	1.13525	-2.18425	-5.03925	5e-05	0.0088975	yes			2.18425
XLOC_026430	XLOC_026430	ifnphi1	3:22575747-22579623	wt	mut	OK	0.0584222	0.26538	2.18347	1.22957	0.15085	0.998738	no			2.18347
XLOC_018783	XLOC_018783	-	20:53497322-53497669	wt	mut	OK	0.165355	0.751109	2.18346	2.77963	0.21785	0.998738	no			2.18346
XLOC_001483	XLOC_001483	CABZ01058863.1	1:58174597-58388742	wt	mut	OK	0.0620176	0.281605	2.18293	0.831297	0.4435	0.998738	no			2.18293
XLOC_037628	XLOC_037628	si:dkey-69o16.5	9:11863860-11871968	wt	mut	OK	56.8677	12.5238	-2.18293	-5.04217	5e-05	0.0088975	yes			2.18293
XLOC_022840	XLOC_022840	-	23:9895114-9895449	wt	mut	OK	0.266263	1.209	2.1829	3.46829	0.1486	0.998738	no			2.1829
XLOC_028734	XLOC_028734	sinup	4:19111832-19157872	wt	mut	NOTEST	0.0420781	0.190998	2.18241	0	1	1	no			2.18241
XLOC_037326	XLOC_037326	-	8:22963493-23360953	wt	mut	OK	0.136017	0.617391	2.1824	0.0548218	0.0636	0.998738	no			2.1824
XLOC_000241	XLOC_000241	pax5	1:20560787-20651247	wt	mut	OK	0.574642	0.126753	-2.18064	-2.93967	0.0054	0.309977	no			2.18064
XLOC_036128	XLOC_036128	si:dkey-23c22.7	8:22963493-23360953	wt	mut	OK	0.0792329	0.359188	2.18057	0.0337502	0.03225	0.93063	no			2.18057
XLOC_032531	XLOC_032531	si:rp71-81e14.2	6:18957576-18960036	wt	mut	OK	0.488226	0.107757	-2.17976	-1.96587	0.10095	0.998738	no			2.17976
XLOC_015715	XLOC_015715	si:rp71-39b20.4	2:23359247-23379871	wt	mut	NOTEST	0.0124184	0.0562592	2.17961	0	1	1	no			2.17961
XLOC_029882	XLOC_029882	-	4:20551288-20551569	wt	mut	OK	0.26338	1.19303	2.17942	3.57636	0.21785	0.998738	no			2.17942
XLOC_038135	XLOC_038135	zgc:172057	9:2518412-2537534	wt	mut	OK	0.949248	0.209652	-2.17879	-3.47572	0.00105	0.093165	no			2.17879
XLOC_005217	XLOC_005217	ctsl1b,si:dkey-269i1.3,zgc:174855	12:17758535-18018803	wt	mut	NOTEST	0.0268113	0.121338	2.17811	0	1	1	no			2.17811
XLOC_032461	XLOC_032461	C6H21orf58	6:11280081-11307376	wt	mut	NOTEST	0.0267788	0.121142	2.17754	0	1	1	no			2.17754
XLOC_011315	XLOC_011315	-	16:54385495-54385751	wt	mut	OK	0.504199	2.28006	2.177	4.99998	0.1486	0.998738	no			2.177
XLOC_004188	XLOC_004188	-	11:49500-57362	wt	mut	OK	0.38114	1.72199	2.17569	1.09343	0.5019	0.998738	no			2.17569
XLOC_002266	XLOC_002266	mmp13a	10:39959933-39979810	wt	mut	OK	2.23349	10.0877	2.17523	4.76159	5e-05	0.0088975	yes			2.17523
XLOC_023312	XLOC_023312	DPYD (4 of 5)	24:32346481-32355962	wt	mut	OK	0.742484	0.164706	-2.17247	-2.95689	0.3472	0.998738	no			2.17247
XLOC_039814	XLOC_039814	-	Zv9_NA903:26469-26576	wt	mut	OK	1605.85	356.311	-2.17212	-714.611	0.0379	0.998738	no			2.17212
XLOC_025962	XLOC_025962	zgc:112146	3:50233907-50239497	wt	mut	OK	9.94958	2.21034	-2.17037	-5.35778	5e-05	0.0088975	yes			2.17037
XLOC_030175	XLOC_030175	-	5:12487528-12492861	wt	mut	OK	76.0463	16.8952	-2.17027	-5.1203	5e-05	0.0088975	yes			2.17027
XLOC_005827	XLOC_005827	zgc:110146	13:6048356-6050166	wt	mut	OK	0.460521	0.102314	-2.17026	-2.28394	0.2381	0.998738	no			2.17026
XLOC_036270	XLOC_036270	-	8:31542517-31544035	wt	mut	OK	0.253957	1.14297	2.17013	3.42854	0.21785	0.998738	no			2.17013
XLOC_014130	XLOC_014130	abcb3l1	19:7728373-7767121	wt	mut	NOTEST	0.0262919	0.118232	2.16893	0	1	1	no			2.16893
XLOC_027194	XLOC_027194	-	3:44906755-44906809	wt	mut	OK	13208.8	59373.6	2.16832	34230.2	0.22125	0.998738	no			2.16832
XLOC_011384	XLOC_011384	zgc:194887	17:381015-391976	wt	mut	OK	4.32766	0.965431	-2.16434	-5.18632	0.0002	0.0282211	yes			2.16434
XLOC_017465	XLOC_017465	kcnk13b	20:16743513-16749602	wt	mut	OK	0.153957	0.0343593	-2.16375	-1.79009	0.1719	0.998738	no			2.16375
XLOC_003446	XLOC_003446	CR933820.2	11:26669566-26683620	wt	mut	OK	15.122	3.37496	-2.16371	-4.90685	5e-05	0.0088975	yes			2.16371
XLOC_031406	XLOC_031406	gc3	5:39723404-39761490	wt	mut	OK	0.0654463	0.2931	2.16301	2.64242	0.00395	0.243312	no			2.16301
XLOC_018541	XLOC_018541	si:dkey-15f23.1	20:55154135-55204608	wt	mut	NOTEST	0.0390004	0.17462	2.16265	0	1	1	no			2.16265
XLOC_028290	XLOC_028290	CABZ01002718.1	4:54714147-54781135	wt	mut	NOTEST	0.0259265	0.00579203	-2.16228	0	1	1	no			2.16228
XLOC_004934	XLOC_004934	-	12:48335639-48336181	wt	mut	OK	5.03917	1.12614	-2.16179	-7.63361	0.12865	0.998738	no			2.16179
XLOC_002957	XLOC_002957	-	10:2444655-2444757	wt	mut	OK	479.612	107.235	-2.16109	-594.942	0.24205	0.998738	no			2.16109
XLOC_034006	XLOC_034006	CR382283.1	7:9165223-9264861	wt	mut	OK	0.0829226	0.370834	2.16094	0.367745	0.6012	0.998738	no			2.16094
XLOC_037687	XLOC_037687	BX294175.2	9:20275409-20281344	wt	mut	NOTEST	0.218994	0.0489803	-2.16061	0	1	1	no			2.16061
XLOC_039745	XLOC_039745	si:ch211-69i3.3	Zv9_NA869:12545-15110	wt	mut	OK	0.705537	0.15785	-2.16017	-2.68098	0.3522	0.998738	no			2.16017
XLOC_028289	XLOC_028289	si:dkey-92c21.2	4:54607148-54608751	wt	mut	NOTEST	0.0541929	0.0121277	-2.1598	0	1	1	no			2.1598
XLOC_031727	XLOC_031727	man2a1	5:58413958-58611576	wt	mut	OK	0.0351508	0.157049	2.15959	0.240286	0.3888	0.998738	no			2.15959
XLOC_015634	XLOC_015634	si:dkey-183g16.1	2:17328079-17330598	wt	mut	NOTEST	0.0112389	0.0502007	2.1592	0	1	1	no			2.1592
XLOC_027468	XLOC_027468	efcab4bb	4:10199571-10230135	wt	mut	OK	0.0565695	0.252405	2.15765	0.513862	0.5388	0.998738	no			2.15765
XLOC_012465	XLOC_012465	CU694951.3	17:50535318-50536612	wt	mut	NOTEST	0.0201081	0.0897183	2.15762	0	1	1	no			2.15762
XLOC_028566	XLOC_028566	si:dkey-207j16.5	4:9786318-9828071	wt	mut	OK	0.106433	0.474844	2.15751	0.958311	0.61715	0.998738	no			2.15751
XLOC_032266	XLOC_032266	-	5:68997996-69000129	wt	mut	OK	0.0584704	0.260351	2.15468	2.52228	0.0498	0.998738	no			2.15468
XLOC_000740	XLOC_000740	CABZ01058865.2	1:58120593-58123873	wt	mut	NOTEST	0.052053	0.0116965	-2.1539	0	1	1	no			2.1539
XLOC_033520	XLOC_033520	CR847944.1	6:54437242-54441592	wt	mut	NOTEST	0.0877688	0.0197258	-2.15363	0	1	1	no			2.15363
XLOC_003475	XLOC_003475	CR352256.1	11:30619375-30631968	wt	mut	NOTEST	0.0120082	0.0534099	2.15309	0	1	1	no			2.15309
XLOC_011012	XLOC_011012	CU855821.1	16:54387994-54392380	wt	mut	OK	0.188581	0.838382	2.15242	2.42453	0.02755	0.85592	no			2.15242
XLOC_031787	XLOC_031787	-	5:65359347-65359628	wt	mut	OK	0.743324	3.30432	2.15229	7.27486	0.22125	0.998738	no			2.15229
XLOC_023993	XLOC_023993	-	24:16604507-16736981	wt	mut	OK	3.81138	0.857688	-2.15179	-2.61046	0.492	0.998738	no			2.15179
XLOC_020792	XLOC_020792	si:dkey-37m8.8	22:39721701-40018012	wt	mut	OK	0.818657	0.184274	-2.15141	-0.14549	0.40965	0.998738	no			2.15141
XLOC_012316	XLOC_012316	dtd2	17:31776301-31787411	wt	mut	OK	2.06973	9.19333	2.15115	3.3289	0.0301	0.899664	no			2.15115
XLOC_000373	XLOC_000373	htf1fb	1:33266866-33267985	wt	mut	NOTEST	0.064538	0.0145298	-2.15113	0	1	1	no			2.15113
XLOC_009170	XLOC_009170	CR942805.3	15:24361693-24362271	wt	mut	OK	0.233468	0.0525771	-2.15072	-1.4252	0.3522	0.998738	no			2.15072
XLOC_016101	XLOC_016101	si:ch211-215e19.2	2:52101893-52103230	wt	mut	NOTEST	0.130049	0.029313	-2.14944	0	1	1	no			2.14944
XLOC_026590	XLOC_026590	-	3:33112655-33113471	wt	mut	OK	0.151851	0.673625	2.14929	3.04738	0.0936	0.998738	no			2.14929
XLOC_031943	XLOC_031943	-	5:1294115-1294340	wt	mut	OK	2.98728	0.673485	-2.14911	-6.31173	0.1719	0.998738	no			2.14911
XLOC_010169	XLOC_010169	si:ch211-207l22.2	16:37988118-37990418	wt	mut	OK	0.0717517	0.318086	2.14833	1.8879	0.3339	0.998738	no			2.14833
XLOC_026586	XLOC_026586	g6pcb	3:33042193-33049835	wt	mut	OK	0.24367	1.08018	2.14827	2.93621	0.00995	0.465948	no			2.14827
XLOC_000139	XLOC_000139	si:dkeyp-75b4.10	1:9070894-9076445	wt	mut	OK	0.601249	0.13567	-2.14787	-1.86929	0.08815	0.998738	no			2.14787
XLOC_037367	XLOC_037367	-	8:33695249-33695394	wt	mut	OK	4.65846	20.6389	2.14744	31.9933	0.22125	0.998738	no			2.14744
XLOC_027297	XLOC_027297	-	3:60808827-60808923	wt	mut	OK	1093.98	247.019	-2.1469	-986.308	0.1719	0.998738	no			2.1469
XLOC_037461	XLOC_037461	-	8:53966514-53966578	wt	mut	OK	11949.8	2698.33	-2.14684	-7182.41	0.17205	0.998738	no			2.14684
XLOC_026040	XLOC_026040	CT583687.2	3:58987383-58999038	wt	mut	OK	0.10556	0.46731	2.14632	3.22734	0.07325	0.998738	no			2.14632
XLOC_026966	XLOC_026966	-	3:1880229-2014441	wt	mut	OK	4.51927	1.02101	-2.1461	-0.0874013	0.1509	0.998738	no			2.1461
XLOC_018154	XLOC_018154	cyp2n13	20:25545050-25552386	wt	mut	OK	81.0203	18.3087	-2.14575	-5.94535	5e-05	0.0088975	yes			2.14575
XLOC_000767	XLOC_000767	si:ch211-15j1.7	1:58862392-58866126	wt	mut	NOTEST	0.0179089	0.0791909	2.14466	0	1	1	no			2.14466
XLOC_039130	XLOC_039130	CABZ01069184.1	Zv9_NA27:12523-54683	wt	mut	OK	0.240253	1.06206	2.14423	3.5889	0.0012	0.104734	no			2.14423
XLOC_010730	XLOC_010730	steap4	16:29963110-29977411	wt	mut	OK	6.29815	27.8117	2.14269	4.71136	5e-05	0.0088975	yes			2.14269
XLOC_005065	XLOC_005065	si:ch1073-13h15.3	12:3804709-3893083	wt	mut	OK	16.2343	3.6773	-2.14233	-1.68097	0.09625	0.998738	no			2.14233
XLOC_005375	XLOC_005375	ENPP7 (2 of 4)	12:34000463-34341159	wt	mut	NOTEST	0.0403852	0.00915203	-2.14166	0	1	1	no			2.14166
XLOC_039878	XLOC_039878	-	Zv9_NA930:23083-23967	wt	mut	OK	0.121035	0.533828	2.14096	2.63086	0.07325	0.998738	no			2.14096
XLOC_016632	XLOC_016632	si:dkey-193b15.7	2:36583202-36626028	wt	mut	NOTEST	0.21253	0.0482138	-2.14015	0	1	1	no			2.14015
XLOC_004103	XLOC_004103	CABZ01044775.1	11:40443273-40445236	wt	mut	NOTEST	0.0423241	0.00960173	-2.14011	0	1	1	no			2.14011
XLOC_004172	XLOC_004172	sos1	11:45704913-46269111	wt	mut	OK	2.3026	10.1425	2.13907	0.010608	0.01065	0.483873	no			2.13907
XLOC_003854	XLOC_003854	ADORA1 (2 of 2)	11:14907935-14910148	wt	mut	NOTEST	0.0938886	0.0213168	-2.13896	0	1	1	no			2.13896
XLOC_021304	XLOC_021304	IMPG2 (3 of 4),IMPG2 (4 of 4)	22:30298378-30339587	wt	mut	OK	0.0524727	0.231051	2.13857	0.902997	0.03685	0.998598	no			2.13857
XLOC_009285	XLOC_009285	CR854829.1	15:33440940-33450543	wt	mut	OK	0.307928	0.0699343	-2.13852	-2.54089	0.08375	0.998738	no			2.13852
XLOC_002650	XLOC_002650	ftr54	10:26454426-26457624	wt	mut	OK	0.206901	0.910817	2.13822	4.00725	0.01265	0.538104	no			2.13822
XLOC_014647	XLOC_014647	si:ch211-133n4.7	19:3852626-3860881	wt	mut	OK	0.141425	0.622103	2.13712	2.87203	0.07355	0.998738	no			2.13712
XLOC_002204	XLOC_002204	HTRA2 (17 of 30)	10:35063969-35071153	wt	mut	NOTEST	0.123223	0.0280205	-2.13672	0	1	1	no			2.13672
XLOC_019418	XLOC_019418	si:dkey-274m14.3	21:1094803-1100019	wt	mut	OK	0.95852	0.217978	-2.13662	-3.71085	0.3522	0.998738	no			2.13662
XLOC_037418	XLOC_037418	-	8:49411098-49411511	wt	mut	OK	0.719439	0.163654	-2.13623	-2.79161	0.1725	0.998738	no			2.13623
XLOC_003021	XLOC_003021	-	10:26494094-26494510	wt	mut	OK	0.710534	0.161637	-2.13615	-2.7771	0.1725	0.998738	no			2.13615
XLOC_018634	XLOC_018634	-	20:14151155-14151586	wt	mut	OK	0.669106	0.15225	-2.13579	-2.70951	0.1725	0.998738	no			2.13579
XLOC_003107	XLOC_003107	-	10:45999185-45999622	wt	mut	OK	0.435901	0.0991951	-2.13566	-2.31931	0.24235	0.998738	no			2.13566
XLOC_019987	XLOC_019987	-	21:2446363-2446851	wt	mut	OK	0.547645	0.124704	-2.13473	-2.51104	0.1725	0.998738	no			2.13473
XLOC_004204	XLOC_004204	-	11:886550-887039	wt	mut	OK	0.545906	0.124309	-2.13472	-2.5082	0.1725	0.998738	no			2.13472
XLOC_011247	XLOC_011247	-	16:43654098-43654617	wt	mut	OK	0.498409	0.113527	-2.1343	-2.4305	0.1725	0.998738	no			2.1343
XLOC_025196	XLOC_025196	-	25:19401452-19401976	wt	mut	OK	0.818807	0.186514	-2.13424	-2.85063	0.1007	0.998738	no			2.13424
XLOC_027190	XLOC_027190	-	3:44209919-44216001	wt	mut	OK	0.491284	0.111909	-2.13424	-1.16403	0.43145	0.998738	no			2.13424
XLOC_001651	XLOC_001651	-	1:24345016-24345096	wt	mut	OK	2950.25	672.078	-2.13414	-2217.65	0.1725	0.998738	no			2.13414
XLOC_011190	XLOC_011190	-	16:27429426-27430007	wt	mut	OK	0.422434	0.0962657	-2.13363	-2.30615	0.1725	0.998738	no			2.13363
XLOC_040073	XLOC_040073	-	Zv9_scaffold3458:121128-121861	wt	mut	OK	0.283043	0.0645086	-2.13346	-2.19887	0.24235	0.998738	no			2.13346
XLOC_024043	XLOC_024043	-	24:32490669-32491340	wt	mut	OK	0.23059	0.0525721	-2.13296	-1.88408	0.24235	0.998738	no			2.13296
XLOC_038824	XLOC_038824	-	9:42000127-42008919	wt	mut	OK	0.445051	0.101474	-2.13286	-0.633869	0.5614	0.998738	no			2.13286
XLOC_018705	XLOC_018705	-	20:36866281-36867080	wt	mut	OK	0.366678	0.0836343	-2.13235	-2.2005	0.1295	0.998738	no			2.13235
XLOC_033666	XLOC_033666	-	6:20029512-20030378	wt	mut	OK	0.248369	0.0566586	-2.13212	-2.02111	0.1725	0.998738	no			2.13212
XLOC_037403	XLOC_037403	-	8:42251888-42252901	wt	mut	OK	0.273113	0.0623195	-2.13174	-2.07804	0.1295	0.998738	no			2.13174
XLOC_004388	XLOC_004388	-	11:43160264-43161293	wt	mut	NOTEST	0.134	0.0305771	-2.13171	0	1	1	no			2.13171
XLOC_022937	XLOC_022937	-	23:37871360-37872410	wt	mut	OK	0.196179	0.044767	-2.13166	-1.93564	0.1725	0.998738	no			2.13166
XLOC_025125	XLOC_025125	-	25:2405629-2406711	wt	mut	OK	0.189263	0.0431905	-2.1316	-1.92431	0.1725	0.998738	no			2.1316
XLOC_005606	XLOC_005606	-	12:14836935-14838079	wt	mut	OK	0.236215	0.0539091	-2.1315	-2.02974	0.1295	0.998738	no			2.1315
XLOC_039951	XLOC_039951	-	Zv9_NA973:8605-10016	wt	mut	NOTEST	0.138911	0.0317097	-2.13117	0	1	1	no			2.13117
XLOC_006911	XLOC_006911	-	13:3528394-3533867	wt	mut	OK	0.149852	0.655905	2.12995	0.668447	0.49305	0.998738	no			2.12995
XLOC_005083	XLOC_005083	si:dkey-32n7.7	12:4851433-4866067	wt	mut	OK	0.0465674	0.203708	2.12911	1.1398	0.1563	0.998738	no			2.12911
XLOC_009339	XLOC_009339	si:dkey-24p1.1	15:36799545-36828256	wt	mut	NOTEST	0.0211306	0.00483561	-2.12757	0	1	1	no			2.12757
XLOC_001719	XLOC_001719	-	1:51782362-51783451	wt	mut	OK	0.219117	0.957215	2.12714	3.24522	0.01985	0.708035	no			2.12714
XLOC_005023	XLOC_005023	-	12:2874752-2875640	wt	mut	NOTEST	0.0183391	0.080022	2.12547	0	1	1	no			2.12547
XLOC_018446	XLOC_018446	tfap2d	20:48397731-48411853	wt	mut	OK	2.09748	0.481433	-2.12325	-3.72319	0.00085	0.0798427	no			2.12325
XLOC_004520	XLOC_004520	si:ch211-131k2.2	12:6660856-6682434	wt	mut	OK	0.486399	0.111768	-2.12163	-0.755114	0.5714	0.998738	no			2.12163
XLOC_030969	XLOC_030969	-	5:4353339-4353615	wt	mut	OK	2.56964	0.591214	-2.11981	-6.66701	0.17255	0.998738	no			2.11981
XLOC_019598	XLOC_019598	si:ch211-262i10.2	21:18460128-18513554	wt	mut	NOTEST	0.016592	0.0720313	2.11813	0	1	1	no			2.11813
XLOC_029862	XLOC_029862	-	4:15369861-15371083	wt	mut	OK	0.0546571	0.237022	2.11654	2.05525	0.11935	0.998738	no			2.11654
XLOC_027247	XLOC_027247	-	3:55577248-55578101	wt	mut	OK	0.0843755	0.365701	2.11577	2.21357	0.11935	0.998738	no			2.11577
XLOC_026752	XLOC_026752	cyp3c4	3:40930875-40940506	wt	mut	OK	13.2764	3.06688	-2.11402	-4.68988	5e-05	0.0088975	yes			2.11402
XLOC_012028	XLOC_012028	BX936450.1	17:6891506-6901577	wt	mut	NOTEST	0.0145964	0.0631679	2.11358	0	1	1	no			2.11358
XLOC_015941	XLOC_015941	si:ch211-122l24.3	2:39998823-39999929	wt	mut	NOTEST	0.14425	0.0333382	-2.11332	0	1	1	no			2.11332
XLOC_017115	XLOC_017115	-	2:38809061-38809543	wt	mut	OK	0.186106	0.805133	2.1131	2.7541	0.1203	0.998738	no			2.1131
XLOC_010189	XLOC_010189	si:ch211-198c19.1	16:40541946-40544474	wt	mut	NOTEST	0.10228	0.0236662	-2.11162	0	1	1	no			2.11162
XLOC_025701	XLOC_025701	ZGC:174006,mcm5	3:26863438-26953764	wt	mut	OK	2.5682	0.594896	-2.11005	-0.0402708	0.0554	0.998738	no			2.11005
XLOC_015967	XLOC_015967	ftr04,ftr10	2:42360949-42446689	wt	mut	OK	0.0798322	0.344204	2.10822	1.71667	0.0417	0.998738	no			2.10822
XLOC_033899	XLOC_033899	si:dkey-83f18.11,zgc:162060	7:4670945-4795051	wt	mut	NOTEST	0.0153005	0.06584	2.10538	0	1	1	no			2.10538
XLOC_035261	XLOC_035261	C7H10orf112	7:44362108-44422707	wt	mut	OK	5.08023	1.18114	-2.10471	-4.76187	5e-05	0.0088975	yes			2.10471
XLOC_034061	XLOC_034061	sv2ba	7:16034938-16074849	wt	mut	OK	0.127857	0.549495	2.10357	3.3323	0.00295	0.194427	no			2.10357
XLOC_025518	XLOC_025518	epor	3:14141417-14160065	wt	mut	OK	1.45659	0.338948	-2.10346	-3.76933	0.00105	0.093165	no			2.10346
XLOC_020715	XLOC_020715	-	22:29943974-29947606	wt	mut	OK	0.286846	1.23029	2.10065	4.72329	0.1592	0.998738	no			2.10065
XLOC_021074	XLOC_021074	gcga	22:11725149-11736290	wt	mut	OK	9.36465	40.1108	2.09869	4.81962	5e-05	0.0088975	yes			2.09869
XLOC_004401	XLOC_004401	-	11:44710823-44711798	wt	mut	OK	0.768826	0.179502	-2.09866	-2.96203	0.03675	0.996731	no			2.09866
XLOC_001098	XLOC_001098	si:ch211-202n12.2	1:25504514-25510337	wt	mut	NOTEST	0.0442059	0.0103404	-2.09594	0	1	1	no			2.09594
XLOC_027828	XLOC_027828	si:ch211-209n20.1	4:36646546-36858020	wt	mut	NOTEST	0.011606	0.0496055	2.09563	0	1	1	no			2.09563
XLOC_002020	XLOC_002020	CABZ01059627.1	10:19603081-19619538	wt	mut	NOTEST	0.101603	0.0237815	-2.09503	0	1	1	no			2.09503
XLOC_037397	XLOC_037397	-	8:41248672-41248908	wt	mut	OK	5.76285	1.34891	-2.09499	-7.20651	0.07325	0.998738	no			2.09499
XLOC_006929	XLOC_006929	-	13:7156639-7159166	wt	mut	OK	0.450275	0.105606	-2.09212	-3.05412	0.013	0.546461	no			2.09212
XLOC_009253	XLOC_009253	or111-1	15:30648449-30649677	wt	mut	NOTEST	0.120307	0.0282246	-2.0917	0	1	1	no			2.0917
XLOC_022841	XLOC_022841	-	23:9896131-9897361	wt	mut	OK	0.0813643	0.346652	2.09102	2.39632	0.0765	0.998738	no			2.09102
XLOC_007720	XLOC_007720	pcdh2ab9	14:2346912-2809740	wt	mut	OK	0.105696	0.450315	2.09102	0.200694	0.4852	0.998738	no			2.09102
XLOC_004305	XLOC_004305	-	11:23821543-23822634	wt	mut	OK	0.0468511	0.199579	2.0908	1.8962	0.1593	0.998738	no			2.0908
XLOC_026589	XLOC_026589	casp6l2	3:33106050-33110548	wt	mut	OK	0.570052	0.133834	-2.09064	-2.0625	0.04805	0.998738	no			2.09064
XLOC_027089	XLOC_027089	-	3:15044094-15044977	wt	mut	OK	0.0606027	0.258073	2.09033	1.98451	0.1593	0.998738	no			2.09033
XLOC_004311	XLOC_004311	-	11:26667727-26668586	wt	mut	OK	0.062727	0.267106	2.09025	1.99815	0.1593	0.998738	no			2.09025
XLOC_015412	XLOC_015412	-	19:49920372-49921152	wt	mut	OK	0.070909	0.301887	2.08997	2.05067	0.1593	0.998738	no			2.08997
XLOC_005363	XLOC_005363	acsl5	12:33125679-33163215	wt	mut	OK	56.8829	13.3682	-2.08919	-5.99873	5e-05	0.0088975	yes			2.08919
XLOC_009725	XLOC_009725	-	15:46722144-46722587	wt	mut	OK	0.159818	0.678944	2.08686	2.6196	0.16045	0.998738	no			2.08686
XLOC_017461	XLOC_017461	si:dkey-52j6.1	20:16320426-16323503	wt	mut	OK	0.98165	0.231347	-2.08515	-3.44124	0.02395	0.790054	no			2.08515
XLOC_013957	XLOC_013957	-	18:43184678-43185053	wt	mut	OK	0.213742	0.906869	2.08503	2.96208	0.16045	0.998738	no			2.08503
XLOC_037861	XLOC_037861	cnga4	9:33963929-33974924	wt	mut	NOTEST	0.100998	0.0238409	-2.08282	0	1	1	no			2.08282
XLOC_031658	XLOC_031658	hmgcra	5:52658918-52678942	wt	mut	OK	15.9967	3.77941	-2.08154	-4.77197	5e-05	0.0088975	yes			2.08154
XLOC_021231	XLOC_021231	5S_rRNA	22:24560654-24587722	wt	mut	OK	0.810888	0.192017	-2.07827	-1.56285	0.1652	0.998738	no			2.07827
XLOC_017754	XLOC_017754	si:ch211-171o19.1,si:ch211-215m21.14,si:ch211-215m21.17	20:42885284-43010062	wt	mut	NOTEST	0.00899621	0.0379655	2.0773	0	1	1	no			2.0773
XLOC_018177	XLOC_018177	mthfd1l	20:26507805-26561504	wt	mut	OK	3.07261	12.9303	2.07322	4.20364	0.00045	0.0503984	no			2.07322
XLOC_037876	XLOC_037876	GPR82	9:34398893-34510918	wt	mut	OK	0.274637	0.0653918	-2.07034	-0.350994	0.50175	0.998738	no			2.07034
XLOC_023300	XLOC_023300	CNGB3 (1 of 2)	24:31096604-31115684	wt	mut	OK	0.0501991	0.210802	2.07015	1.5523	0.1322	0.998738	no			2.07015
XLOC_028153	XLOC_028153	si:dkey-14o6.4	4:48585932-48595105	wt	mut	NOTEST	0.0408215	0.17142	2.07014	0	1	1	no			2.07014
XLOC_000703	XLOC_000703	CU280887.1	1:56764158-56770684	wt	mut	OK	312.333	74.5345	-2.0671	-0.181269	0.33775	0.998738	no			2.0671
XLOC_035832	XLOC_035832	-	7:72889012-72889497	wt	mut	OK	0.230388	0.96526	2.06685	2.97772	0.0965	0.998738	no			2.06685
XLOC_033130	XLOC_033130	faimb	6:16317850-16324012	wt	mut	OK	0.0992162	0.41469	2.06339	2.21573	0.0965	0.998738	no			2.06339
XLOC_025238	XLOC_025238	-	25:29677694-29678536	wt	mut	OK	0.15009	0.62605	2.06045	2.64018	0.06605	0.998738	no			2.06045
XLOC_008242	XLOC_008242	-	14:11300002-11300204	wt	mut	OK	5.53382	1.32673	-2.0604	-8.50403	0.133	0.998738	no			2.0604
XLOC_020357	XLOC_020357	BX322587.1	22:5895638-5907799	wt	mut	OK	0.34497	0.082787	-2.05899	-2.41429	0.1065	0.998738	no			2.05899
XLOC_018351	XLOC_018351	cx34.5	20:40788872-40791948	wt	mut	OK	0.101341	0.422092	2.05834	2.01724	0.0685	0.998738	no			2.05834
XLOC_038987	XLOC_038987	-	Zv9_NA149:10672-11539	wt	mut	OK	0.392683	0.0942949	-2.05811	-2.28889	0.107	0.998738	no			2.05811
XLOC_010864	XLOC_010864	si:dkey-259p7.1	16:41586614-41588232	wt	mut	OK	0.0620246	0.258207	2.05762	2.23025	0.2334	0.998738	no			2.05762
XLOC_035251	XLOC_035251	eng2a	7:43718550-43723083	wt	mut	OK	3.56913	0.857685	-2.05705	-5.24434	0.00015	0.0222437	yes			2.05705
XLOC_032050	XLOC_032050	-	5:9949188-9949409	wt	mut	OK	3.96812	0.953823	-2.05666	-6.6722	0.13345	0.998738	no			2.05666
XLOC_026982	XLOC_026982	-	3:3865474-3865578	wt	mut	OK	154.083	641.007	2.05663	581.045	0.1617	0.998738	no			2.05663
XLOC_013873	XLOC_013873	-	18:8621937-8622048	wt	mut	OK	314.526	75.7514	-2.05383	-334.057	0.1789	0.998738	no			2.05383
XLOC_009839	XLOC_009839	kiaa0947l	16:10728049-10747747	wt	mut	OK	0.517594	2.14755	2.0528	4.26885	5e-05	0.0088975	yes			2.0528
XLOC_020137	XLOC_020137	-	21:42285896-42286876	wt	mut	OK	0.941742	0.227041	-2.05238	-3.09323	0.02715	0.849259	no			2.05238
XLOC_013836	XLOC_013836	-	18:2937190-2937327	wt	mut	OK	162.475	39.1714	-2.05234	-83.4657	0.0356	0.985569	no			2.05234
XLOC_013722	XLOC_013722	treh	18:42247279-42267705	wt	mut	OK	1.21434	0.293084	-2.05078	-3.23922	0.0031	0.201821	no			2.05078
XLOC_037389	XLOC_037389	-	8:40198212-40203561	wt	mut	OK	0.135556	0.561134	2.04946	3.73594	0.00135	0.114396	no			2.04946
XLOC_034817	XLOC_034817	CR388152.1	7:6911186-7104257	wt	mut	NOTEST	0.0912268	0.0220515	-2.04858	0	1	1	no			2.04858
XLOC_040105	XLOC_040105	-	Zv9_scaffold3461:60749-61072	wt	mut	OK	1.43651	0.347726	-2.04654	-3.53107	0.13365	0.998738	no			2.04654
XLOC_005487	XLOC_005487	BX072532.5	12:47333612-47473227	wt	mut	OK	3.32461	13.7286	2.04593	2.50855	0.26645	0.998738	no			2.04593
XLOC_000213	XLOC_000213	cyp4v8	1:16642200-16654540	wt	mut	OK	23.2992	5.64258	-2.04585	-4.55665	5e-05	0.0088975	yes			2.04585
XLOC_033177	XLOC_033177	AL954676.2	6:20451753-20452866	wt	mut	OK	0.298428	1.23054	2.04383	5.85662	0.0458	0.998738	no			2.04383
XLOC_025545	XLOC_025545	slc17a7	3:16232487-16279916	wt	mut	OK	1.64914	0.400177	-2.043	-4.21575	0.0006	0.0626013	no			2.043
XLOC_009119	XLOC_009119	-	15:19939525-19944102	wt	mut	OK	1.96286	0.476609	-2.04208	-4.38578	0.0113	0.504812	no			2.04208
XLOC_015516	XLOC_015516	si:dkey-60b12.4	2:6774512-6836535	wt	mut	NOTEST	0.0143277	0.0589897	2.04166	0	1	1	no			2.04166
XLOC_024112	XLOC_024112	-	24:40793673-40794908	wt	mut	OK	4.81835	1.1706	-2.04129	-4.66276	0.00035	0.0426268	yes			2.04129
XLOC_022334	XLOC_022334	5S_rRNA	23:7622361-7655440	wt	mut	OK	0.0746853	0.307255	2.04054	0.0239196	0.6283	0.998738	no			2.04054
XLOC_035957	XLOC_035957	si:ch211-145m1.2	8:7139626-7143020	wt	mut	NOTEST	0.233055	0.0566967	-2.03933	0	1	1	no			2.03933
XLOC_009580	XLOC_009580	-	15:20641625-20643344	wt	mut	OK	0.0370709	0.152347	2.039	1.87985	0.1262	0.998738	no			2.039
XLOC_030060	XLOC_030060	-	4:61335877-61337311	wt	mut	NOTEST	0.0227291	0.0933936	2.03878	0	1	1	no			2.03878
XLOC_012236	XLOC_012236	lck	17:25134651-25237176	wt	mut	OK	0.264555	0.0643923	-2.03861	-0.955389	0.32235	0.998738	no			2.03861
XLOC_029982	XLOC_029982	-	4:51908666-51909725	wt	mut	NOTEST	0.0323639	0.132936	2.03828	0	1	1	no			2.03828
XLOC_018676	XLOC_018676	-	20:27714981-27716014	wt	mut	OK	0.100032	0.410871	2.03823	2.40404	0.0795	0.998738	no			2.03823
XLOC_003038	XLOC_003038	-	10:36478747-36479722	wt	mut	OK	0.0715187	0.293731	2.0381	2.05578	0.1262	0.998738	no			2.0381
XLOC_017164	XLOC_017164	-	2:50320585-50321975	wt	mut	OK	0.176639	0.0430093	-2.03808	-1.86882	0.13395	0.998738	no			2.03808
XLOC_030020	XLOC_030020	-	4:59224047-59224969	wt	mut	OK	0.0765886	0.314524	2.03797	2.08165	0.1262	0.998738	no			2.03797
XLOC_009578	XLOC_009578	-	15:19009267-19010166	wt	mut	OK	0.0790194	0.324493	2.03791	2.09406	0.1262	0.998738	no			2.03791
XLOC_033874	XLOC_033874	BX897747.3	7:2877106-2879068	wt	mut	NOTEST	0.0180659	0.0741816	2.03779	0	1	1	no			2.03779
XLOC_015255	XLOC_015255	-	19:8700601-8702375	wt	mut	OK	0.67118	0.163458	-2.03778	-3.09561	0.0162	0.618477	no			2.03778
XLOC_037996	XLOC_037996	CU855890.1	9:49072979-49076657	wt	mut	OK	0.076396	0.313635	2.03752	2.46528	0.1262	0.998738	no			2.03752
XLOC_039232	XLOC_039232	-	Zv9_NA384:35164-35832	wt	mut	OK	0.0579979	0.238009	2.03694	1.73521	0.2335	0.998738	no			2.03694
XLOC_023248	XLOC_023248	si:dkey-11p10.7	24:25591082-25612747	wt	mut	OK	0.0645306	0.264807	2.03689	0.55273	0.51135	0.998738	no			2.03689
XLOC_022867	XLOC_022867	-	23:16509364-16510016	wt	mut	OK	0.0599407	0.245964	2.03684	1.75027	0.2335	0.998738	no			2.03684
XLOC_017172	XLOC_017172	-	2:51744567-51745145	wt	mut	OK	0.0709289	0.290938	2.03627	1.83535	0.2335	0.998738	no			2.03627
XLOC_013287	XLOC_013287	si:dkey-34o23.3	18:44187977-44192867	wt	mut	NOTEST	0.031779	0.00774805	-2.03617	0	1	1	no			2.03617
XLOC_028356	XLOC_028356	CU570689.1	4:58464997-58667327	wt	mut	NOTEST	0.0271847	0.111479	2.03591	0	1	1	no			2.03591
XLOC_008243	XLOC_008243	-	14:11484850-11485371	wt	mut	OK	0.082589	0.338621	2.03565	1.92554	0.2335	0.998738	no			2.03565
XLOC_033622	XLOC_033622	-	6:6301094-6301610	wt	mut	OK	0.167595	0.68712	2.03559	2.54521	0.1263	0.998738	no			2.03559
XLOC_037309	XLOC_037309	-	8:10920621-10921128	wt	mut	OK	0.0860635	0.352822	2.03547	1.95239	0.2335	0.998738	no			2.03547
XLOC_013403	XLOC_013403	adm2b	18:5836313-5852699	wt	mut	OK	0.349599	1.43227	2.03453	3.46615	0.0009	0.0840464	no			2.03453
XLOC_035575	XLOC_035575	-	7:6025889-6026316	wt	mut	OK	0.113279	0.463937	2.03404	2.16226	0.2335	0.998738	no			2.03404
XLOC_005583	XLOC_005583	-	12:6698633-6699018	wt	mut	OK	0.271544	1.11123	2.03289	3.07131	0.1263	0.998738	no			2.03289
XLOC_029959	XLOC_029959	-	4:38587364-38587738	wt	mut	OK	0.143203	0.585872	2.03252	2.39175	0.2335	0.998738	no			2.03252
XLOC_022965	XLOC_022965	-	23:42596722-42596914	wt	mut	OK	5.01452	1.22744	-2.03045	-9.2153	0.17915	0.998738	no			2.03045
XLOC_037440	XLOC_037440	-	8:53003333-53004442	wt	mut	OK	0.627968	0.153796	-2.02968	-2.77669	0.03975	0.998738	no			2.02968
XLOC_024945	XLOC_024945	-	25:27014742-27016332	wt	mut	OK	0.177222	0.723516	2.02947	3.27006	0.03395	0.957264	no			2.02947
XLOC_027129	XLOC_027129	-	3:22483709-22483840	wt	mut	OK	99.2479	24.3326	-2.02815	-88.3809	0.10835	0.998738	no			2.02815
XLOC_022687	XLOC_022687	TGM1 (5 of 6)	23:40466945-40478372	wt	mut	OK	6.84113	1.67837	-2.02717	-4.49888	5e-05	0.0088975	yes			2.02717
XLOC_020975	XLOC_020975	CT583625.2	22:6536961-6781445	wt	mut	OK	0.217935	0.888192	2.02697	0.181483	0.3203	0.998738	no			2.02697
XLOC_005610	XLOC_005610	-	12:15917487-15918591	wt	mut	OK	0.169385	0.68877	2.02371	2.84207	0.03365	0.953	no			2.02371
XLOC_006421	XLOC_006421	HTRA2 (25 of 30)	13:8415364-8665656	wt	mut	NOTEST	0.0833319	0.0205127	-2.02235	0	1	1	no			2.02235
XLOC_032011	XLOC_032011	-	5:5671880-5672127	wt	mut	OK	2.0469	0.504518	-2.02046	-4.83949	0.17915	0.998738	no			2.02046
XLOC_029079	XLOC_029079	ZNF329 (27 of 36)	4:34720528-34727331	wt	mut	OK	0.0655197	0.265775	2.02021	2.20409	0.1263	0.998738	no			2.02021
XLOC_030766	XLOC_030766	EHD2 (2 of 2)	5:65038283-65054196	wt	mut	NOTEST	0.0174346	0.0707203	2.02017	0	1	1	no			2.02017
XLOC_012241	XLOC_012241	si:ch211-214p16.1	17:25427176-25428548	wt	mut	OK	10.8716	2.68072	-2.01987	-5.47383	0.0004	0.0476297	yes			2.01987
XLOC_004113	XLOC_004113	-	11:41943307-41966283	wt	mut	OK	0.339826	1.37748	2.01916	4.21267	0.0027	0.182455	no			2.01916
XLOC_018849	XLOC_018849	zgc:66483	21:2576456-2582501	wt	mut	OK	0.105361	0.427053	2.01908	1.92871	0.08595	0.998738	no			2.01908
XLOC_010270	XLOC_010270	cd22	16:47741411-47778384	wt	mut	OK	0.221143	0.896244	2.01891	4.11682	0.00875	0.425944	no			2.01891
XLOC_020554	XLOC_020554	mef2b	22:18412094-18433665	wt	mut	OK	0.877179	0.216439	-2.01891	-2.38738	0.02835	0.869807	no			2.01891
XLOC_010489	XLOC_010489	KIAA0947 (2 of 2)	16:11008134-11028028	wt	mut	OK	0.439369	1.7779	2.01667	4.1015	0.0003	0.0387472	yes			2.01667
XLOC_024712	XLOC_024712	PPP1R32	25:4400662-4412576	wt	mut	OK	0.213897	0.0528798	-2.01613	-1.86115	0.17915	0.998738	no			2.01613
XLOC_035995	XLOC_035995	si:dkey-8e10.2	8:10546614-10558385	wt	mut	OK	0.160226	0.0396223	-2.01573	-1.91794	0.04425	0.998738	no			2.01573
XLOC_007336	XLOC_007336	itln3	14:14032973-14041248	wt	mut	OK	4.66661	18.8646	2.01524	5.2486	5e-05	0.0088975	yes			2.01524
XLOC_024174	XLOC_024174	tmem117	25:995115-1004151	wt	mut	NOTEST	0.0375105	0.151605	2.01496	0	1	1	no			2.01496
XLOC_001440	XLOC_001440	si:dkey-76b14.5	1:56654292-56669256	wt	mut	OK	0.0711284	0.287216	2.01364	2.14379	0.02515	0.810442	no			2.01364
XLOC_010455	XLOC_010455	si:ch211-13b16.1	16:7726070-7770029	wt	mut	NOTEST	0.094396	0.0233962	-2.01245	0	1	1	no			2.01245
XLOC_009536	XLOC_009536	-	15:6615379-6615740	wt	mut	OK	0.841991	0.208703	-2.01235	-2.90958	0.17915	0.998738	no			2.01235
XLOC_016952	XLOC_016952	-	2:8355-8731	wt	mut	OK	0.77986	0.193377	-2.0118	-2.80685	0.17915	0.998738	no			2.0118
XLOC_009430	XLOC_009430	-	15:44565011-44579707	wt	mut	OK	9.75968	39.3393	2.01107	31.9221	0.06695	0.998738	no			2.01107
XLOC_029963	XLOC_029963	-	4:41729220-41729624	wt	mut	OK	0.685241	0.170017	-2.01093	-2.64997	0.17915	0.998738	no			2.01093
XLOC_011206	XLOC_011206	-	16:31287420-31287829	wt	mut	OK	0.670692	0.166422	-2.0108	-2.6258	0.17915	0.998738	no			2.0108
XLOC_027256	XLOC_027256	-	3:56251199-56251644	wt	mut	OK	0.581676	0.144419	-2.00996	-2.47775	0.17915	0.998738	no			2.00996
XLOC_039231	XLOC_039231	-	Zv9_NA384:8487-9006	wt	mut	OK	0.456875	0.113527	-2.00877	-2.26976	0.17915	0.998738	no			2.00877
XLOC_017279	XLOC_017279	-	2:59716256-59716782	wt	mut	OK	0.447783	0.111274	-2.00868	-2.25459	0.17915	0.998738	no			2.00868
XLOC_037377	XLOC_037377	-	8:38366110-38366673	wt	mut	OK	0.405163	0.100712	-2.00827	-2.1835	0.17915	0.998738	no			2.00827
XLOC_012726	XLOC_012726	-	17:44055881-44056468	wt	mut	OK	0.763202	0.189739	-2.00805	-2.66499	0.08925	0.998738	no			2.00805
XLOC_003015	XLOC_003015	-	10:24251339-24252084	wt	mut	OK	0.275946	0.0686506	-2.00704	-1.96786	0.17915	0.998738	no			2.00704
XLOC_025039	XLOC_025039	CU302436.1	25:36171082-36171469	wt	mut	OK	0.371748	0.0924949	-2.00688	-1.79384	0.25475	0.998738	no			2.00688
XLOC_005652	XLOC_005652	-	12:34000463-34341159	wt	mut	OK	0.255777	0.0636412	-2.00685	-0.583941	0.5715	0.998738	no			2.00685
XLOC_001579	XLOC_001579	-	1:1801321-1802333	wt	mut	OK	0.0854496	0.343166	2.00576	2.23076	0.0988	0.998738	no			2.00576
XLOC_017044	XLOC_017044	-	2:17261755-17262695	wt	mut	OK	0.093485	0.375393	2.00559	2.26663	0.0988	0.998738	no			2.00559
XLOC_011043	XLOC_011043	CABZ01066502.1	16:57894940-57900013	wt	mut	OK	119.011	29.6392	-2.00552	-4.34125	5e-05	0.0088975	yes			2.00552
XLOC_003809	XLOC_003809	Metazoa_SRP	11:12233641-12233936	wt	mut	OK	1.29863	0.323864	-2.00353	-2.9589	0.13535	0.998738	no			2.00353
XLOC_001614	XLOC_001614	-	1:7794617-7795148	wt	mut	OK	0.200685	0.804607	2.00335	2.74435	0.0988	0.998738	no			2.00335
XLOC_036960	XLOC_036960	si:ch1073-403i13.1	8:37574075-37576393	wt	mut	OK	0.601621	0.150224	-2.00174	-2.90054	0.0564	0.998738	no			2.00174
XLOC_003793	XLOC_003793	Metazoa_SRP	11:11559268-11559563	wt	mut	OK	0.677385	0.169484	-1.99883	-2.49173	0.29165	0.998738	no			1.99883
XLOC_009340	XLOC_009340	irgq2	15:36848875-36853027	wt	mut	OK	0.0467734	0.186931	1.99874	1.78936	0.15545	0.998738	no			1.99874
XLOC_008834	XLOC_008834	CABZ01068244.1	15:44212184-44215015	wt	mut	OK	0.0603936	0.241356	1.9987	1.58982	0.26855	0.998738	no			1.9987
XLOC_017751	XLOC_017751	si:ch211-215m21.22,si:ch211-215m21.23	20:42793397-42856668	wt	mut	NOTEST	0.0333367	0.00834505	-1.99812	0	1	1	no			1.99812
XLOC_015798	XLOC_015798	eng2b	2:29691250-29694788	wt	mut	OK	2.91805	0.731965	-1.99516	-4.79095	0.00115	0.10092	no			1.99516
XLOC_013690	XLOC_013690	-	18:37306648-37308053	wt	mut	OK	0.193531	0.769838	1.99199	3.55952	0.03675	0.996731	no			1.99199
XLOC_016710	XLOC_016710	si:dkey-97a13.5	2:42047092-42048014	wt	mut	OK	0.824567	3.27818	1.99119	6.21614	0.04955	0.998738	no			1.99119
XLOC_010129	XLOC_010129	prpf31	16:34396828-34405142	wt	mut	OK	7.26372	28.8522	1.9899	4.30895	5e-05	0.0088975	yes			1.9899
XLOC_005376	XLOC_005376	enpp7	12:34379618-34387160	wt	mut	OK	0.576396	0.145264	-1.98839	-3.14764	0.0286	0.874128	no			1.98839
XLOC_025630	XLOC_025630	NAGS	3:23321469-23334453	wt	mut	NOTEST	0.0171283	0.0679597	1.9883	0	1	1	no			1.9883
XLOC_007594	XLOC_007594	ABLIM3 (3 of 3)	14:43528736-43639005	wt	mut	NOTEST	0.0453993	0.0114458	-1.98784	0	1	1	no			1.98784
XLOC_020555	XLOC_020555	-	22:18434658-18439108	wt	mut	OK	0.936451	0.236146	-1.98753	-4.61865	0.01665	0.631891	no			1.98753
XLOC_015553	XLOC_015553	zgc:136678	2:9432997-9448262	wt	mut	NOTEST	0.0290231	0.11509	1.98749	0	1	1	no			1.98749
XLOC_034797	XLOC_034797	slc12a10.1	7:5463774-5492137	wt	mut	OK	0.392942	0.0991291	-1.98694	-2.86687	0.0117	0.514078	no			1.98694
XLOC_024884	XLOC_024884	IL17RA (5 of 5)	25:20544024-20549387	wt	mut	OK	0.321108	0.0810106	-1.98688	-1.98991	0.0838	0.998738	no			1.98688
XLOC_030454	XLOC_030454	ms4a17c.1	5:35137840-35143575	wt	mut	OK	0.30837	0.0778195	-1.98646	-2.83631	0.21005	0.998738	no			1.98646
XLOC_026477	XLOC_026477	hsp70.3	3:26863438-26953764	wt	mut	OK	2.92138	0.73832	-1.98433	-0.0426769	0.06825	0.998738	no			1.98433
XLOC_021494	XLOC_021494	-	22:3188362-3189586	wt	mut	OK	0.0409147	0.161865	1.9841	1.74688	0.19565	0.998738	no			1.9841
XLOC_030315	XLOC_030315	tp53	5:25755161-25766740	wt	mut	OK	15.1867	60.0798	1.98407	4.48356	5e-05	0.0088975	yes			1.98407
XLOC_003094	XLOC_003094	-	10:43839766-43840796	wt	mut	OK	0.0501912	0.198519	1.98377	1.80289	0.19565	0.998738	no			1.98377
XLOC_011072	XLOC_011072	-	16:99909-100860	wt	mut	OK	0.110593	0.437371	1.9836	2.3736	0.0977	0.998738	no			1.9836
XLOC_035712	XLOC_035712	-	7:42859831-42860748	wt	mut	OK	0.0578282	0.228683	1.98351	1.84898	0.19565	0.998738	no			1.98351
XLOC_030009	XLOC_030009	-	4:58894115-58894999	wt	mut	OK	0.0605173	0.239302	1.98341	1.86521	0.19565	0.998738	no			1.98341
XLOC_017009	XLOC_017009	-	2:9488582-9489395	wt	mut	OK	0.0672451	0.265863	1.98318	1.9058	0.19565	0.998738	no			1.98318
XLOC_004230	XLOC_004230	-	11:6261199-6261950	wt	mut	OK	0.0744751	0.294396	1.98293	1.9494	0.19565	0.998738	no			1.98293
XLOC_027324	XLOC_027324	-	3:63195383-63195436	wt	mut	OK	46439.4	183537	1.98265	62469.1	0.1207	0.998738	no			1.98265
XLOC_002940	XLOC_002940	-	10:803739-804409	wt	mut	OK	0.0866459	0.342407	1.98251	2.02276	0.19565	0.998738	no			1.98251
XLOC_013942	XLOC_013942	-	18:39169289-39169940	wt	mut	OK	0.0900997	0.356026	1.98239	2.04357	0.19565	0.998738	no			1.98239
XLOC_015829	XLOC_015829	-	2:31264379-31269795	wt	mut	OK	1.46216	0.370128	-1.98201	-3.67852	0.0075	0.388726	no			1.98201
XLOC_016961	XLOC_016961	-	2:422786-423365	wt	mut	OK	0.10613	0.419207	1.98183	2.1401	0.19565	0.998738	no			1.98183
XLOC_005628	XLOC_005628	-	12:24287264-24287830	wt	mut	OK	0.109653	0.433083	1.9817	2.16129	0.19565	0.998738	no			1.9817
XLOC_027814	XLOC_027814	si:dkey-199m13.9	4:35668999-35669695	wt	mut	OK	1.56961	0.397475	-1.98147	-4.73639	0.29165	0.998738	no			1.98147
XLOC_028672	XLOC_028672	BX322608.1	4:15514305-15518163	wt	mut	OK	0.0505151	0.199259	1.97986	2.77679	0.055	0.998738	no			1.97986
XLOC_001629	XLOC_001629	-	1:13312985-13314011	wt	mut	OK	0.302562	0.0767118	-1.97971	-2.11035	0.1311	0.998738	no			1.97971
XLOC_011366	XLOC_011366	-	16:58125215-58126280	wt	mut	OK	0.289313	0.0733566	-1.97963	-2.09464	0.1311	0.998738	no			1.97963
XLOC_020024	XLOC_020024	-	21:7003876-7004282	wt	mut	OK	0.185276	0.73043	1.97907	2.61472	0.19565	0.998738	no			1.97907
XLOC_011318	XLOC_011318	-	16:54412619-54413013	wt	mut	OK	0.195356	0.769984	1.97872	2.67484	0.19565	0.998738	no			1.97872
XLOC_024146	XLOC_024146	-	24:43752502-43752867	wt	mut	OK	0.224861	0.885675	1.97775	2.85027	0.19565	0.998738	no			1.97775
XLOC_021952	XLOC_021952	si:dkey-21o19.5	23:24424747-24454233	wt	mut	OK	0.273386	0.0694603	-1.97668	-0.323699	0.42995	0.998738	no			1.97668
XLOC_026722	XLOC_026722	CR392006.2	3:39170662-39174830	wt	mut	NOTEST	0.125849	0.0319765	-1.97661	0	1	1	no			1.97661
XLOC_035011	XLOC_035011	wu:fi38e01	7:21735331-21740345	wt	mut	NOTEST	0.0218948	0.0861359	1.97603	0	1	1	no			1.97603
XLOC_015311	XLOC_015311	-	19:24221469-24221792	wt	mut	OK	0.287302	1.13011	1.97582	3.21837	0.19565	0.998738	no			1.97582
XLOC_037931	XLOC_037931	cyp27a1.4	9:39498812-39509722	wt	mut	OK	0.570831	0.145129	-1.97573	-2.43795	0.01755	0.652139	no			1.97573
XLOC_013070	XLOC_013070	si:ch73-186j5.2	18:21903782-21908696	wt	mut	OK	0.0534786	0.210126	1.97422	1.30028	0.20105	0.998738	no			1.97422
XLOC_030123	XLOC_030123	-	5:7156609-7156957	wt	mut	OK	5.761	1.46866	-1.97182	-8.94666	0.1648	0.998738	no			1.97182
XLOC_028804	XLOC_028804	-	4:28447326-28450263	wt	mut	OK	0.29955	1.175	1.97179	4.29964	0.02715	0.849259	no			1.97179
XLOC_024673	XLOC_024673	CABZ01057918.1	25:2329340-2340618	wt	mut	OK	0.212747	0.0542501	-1.97144	-1.67911	0.29165	0.998738	no			1.97144
XLOC_000252	XLOC_000252	-	1:22000026-22000853	wt	mut	OK	0.348429	0.0888505	-1.97141	-1.65292	0.1648	0.998738	no			1.97141
XLOC_005687	XLOC_005687	-	12:40428191-40428375	wt	mut	OK	4.42261	17.3379	1.97096	14.837	0.06665	0.998738	no			1.97096
XLOC_030736	XLOC_030736	arhgef15	5:63299497-63332021	wt	mut	NOTEST	0.0821908	0.0209708	-1.9706	0	1	1	no			1.9706
XLOC_012408	XLOC_012408	otx2	17:44291215-44296320	wt	mut	OK	7.11942	1.81715	-1.97009	-4.35617	5e-05	0.0088975	yes			1.97009
XLOC_023060	XLOC_023060	cidea	24:3105986-3144339	wt	mut	OK	0.0945508	0.37033	1.96965	0.238235	0.5478	0.998738	no			1.96965
XLOC_001003	XLOC_001003	phox2ba	1:17816220-17821852	wt	mut	NOTEST	0.119003	0.0304291	-1.96747	0	1	1	no			1.96747
XLOC_012347	XLOC_012347	BX005484.1	17:36563576-36566053	wt	mut	OK	0.128945	0.503639	1.96563	2.9638	0.1229	0.998738	no			1.96563
XLOC_001522	XLOC_001522	MFAP4 (1 of 14)	1:59755053-59756146	wt	mut	OK	0.159644	0.623498	1.96553	2.11078	0.0667	0.998738	no			1.96553
XLOC_035116	XLOC_035116	nrn1lb	7:30354005-30358108	wt	mut	OK	0.0942377	0.368037	1.96548	1.95651	0.19565	0.998738	no			1.96548
XLOC_037997	XLOC_037997	CXCR1	9:49095700-49096732	wt	mut	NOTEST	0.124943	0.0320687	-1.96203	0	1	1	no			1.96203
XLOC_040335	XLOC_040335	CU457816.2	Zv9_scaffold3491:6132-17980	wt	mut	NOTEST	0.0153175	0.0596706	1.96184	0	1	1	no			1.96184
XLOC_010447	XLOC_010447	si:dkey-283b15.2	16:6906329-6927705	wt	mut	NOTEST	0.0174158	0.0678294	1.96151	0	1	1	no			1.96151
XLOC_040802	XLOC_040802	BX510909.3	Zv9_scaffold3560:34046-137635	wt	mut	NOTEST	0.0181543	0.0706545	1.96047	0	1	1	no			1.96047
XLOC_000766	XLOC_000766	si:ch211-15j1.2	1:58846520-58859959	wt	mut	OK	0.0603108	0.23471	1.96039	2.42946	0.027	0.847049	no			1.96039
XLOC_015380	XLOC_015380	-	19:45780827-45782941	wt	mut	OK	0.36902	1.43584	1.96012	3.75693	0.00245	0.168403	no			1.96012
XLOC_035220	XLOC_035220	c6ast1	7:40053905-40057071	wt	mut	OK	0.139204	0.035806	-1.95893	-1.13931	0.2424	0.998738	no			1.95893
XLOC_039317	XLOC_039317	-	Zv9_NA433:3198-4777	wt	mut	OK	0.723591	0.186133	-1.95884	-3.00908	0.01915	0.692318	no			1.95884
XLOC_037320	XLOC_037320	-	8:20678683-20679443	wt	mut	OK	0.953297	0.245283	-1.95848	-2.92205	0.0467	0.998738	no			1.95848
XLOC_008326	XLOC_008326	-	14:46574257-46574472	wt	mut	OK	2.0398	0.524947	-1.95818	-5.4673	0.29165	0.998738	no			1.95818
XLOC_021936	XLOC_021936	slc2a5	23:22910154-22927278	wt	mut	OK	0.545805	0.140559	-1.95721	-2.52343	0.01425	0.580715	no			1.95721
XLOC_001586	XLOC_001586	-	1:3037832-3038635	wt	mut	OK	0.0910863	0.353188	1.95513	2.05757	0.1565	0.998738	no			1.95513
XLOC_011205	XLOC_011205	-	16:31265994-31266770	wt	mut	OK	0.0951739	0.36901	1.95502	2.07747	0.1565	0.998738	no			1.95502
XLOC_009457	XLOC_009457	otx5	15:46723055-46906219	wt	mut	OK	0.138507	0.536909	1.95472	0.0947918	0.2746	0.998738	no			1.95472
XLOC_017486	XLOC_017486	si:dkey-33i22.3	20:19191959-19222737	wt	mut	NOTEST	0.00564343	0.0218741	1.95458	0	1	1	no			1.95458
XLOC_012706	XLOC_012706	-	17:37540569-37541251	wt	mut	OK	0.112797	0.4372	1.95456	2.1632	0.1565	0.998738	no			1.95456
XLOC_010670	XLOC_010670	-	16:26234522-26234825	wt	mut	OK	0.964539	3.73771	1.95424	7.11646	0.19565	0.998738	no			1.95424
XLOC_032945	XLOC_032945	-	6:59450377-59452147	wt	mut	OK	3.14461	0.811915	-1.95348	-3.22976	0.0029	0.191921	no			1.95348
XLOC_017081	XLOC_017081	-	2:27551396-27565648	wt	mut	OK	0.155323	0.601568	1.95345	1.05979	0.3605	0.998738	no			1.95345
XLOC_027898	XLOC_027898	si:dkey-23a17.6	4:40743196-40743887	wt	mut	OK	0.279035	0.0720842	-1.95269	-1.92002	0.29165	0.998738	no			1.95269
XLOC_020147	XLOC_020147	-	21:43627773-43648494	wt	mut	OK	0.210741	0.815376	1.95199	0.736232	0.46335	0.998738	no			1.95199
XLOC_019872	XLOC_019872	-	21:40036091-40037024	wt	mut	OK	0.20508	0.793463	1.95198	2.67164	0.19575	0.998738	no			1.95198
XLOC_008298	XLOC_008298	-	14:29037738-29038159	wt	mut	OK	0.232057	0.897501	1.95144	2.74117	0.15675	0.998738	no			1.95144
XLOC_010292	XLOC_010292	tmem176l.2	16:49753662-49759290	wt	mut	OK	30.3423	117.334	1.95122	4.4675	5e-05	0.0088975	yes			1.95122
XLOC_040605	XLOC_040605	CT573263.2	Zv9_scaffold3530:552940-590275	wt	mut	NOTEST	0.0704187	0.0182138	-1.95093	0	1	1	no			1.95093
XLOC_011360	XLOC_011360	-	16:57823344-57823618	wt	mut	OK	1.96407	0.508165	-1.95047	-4.15778	0.1651	0.998738	no			1.95047
XLOC_030348	XLOC_030348	NAALADL1	5:27892928-28329884	wt	mut	OK	13.3265	3.45149	-1.949	-2.21079	0.04655	0.998738	no			1.949
XLOC_029025	XLOC_029025	si:ch211-209j12.2	4:33800000-33801165	wt	mut	OK	0.239585	0.0620539	-1.94894	-1.6604	0.29165	0.998738	no			1.94894
XLOC_007583	XLOC_007583	CT027835.1	14:42173914-42567308	wt	mut	OK	0.0423152	0.163327	1.94852	0.209726	0.43385	0.998738	no			1.94852
XLOC_022325	XLOC_022325	FP102169.1	23:6864373-6900523	wt	mut	OK	0.0523539	0.202074	1.94851	0.505343	0.54555	0.998738	no			1.94851
XLOC_002004	XLOC_002004	si:dkey-200l5.2	10:17807200-17810322	wt	mut	OK	13.6469	52.6564	1.94804	4.47791	5e-05	0.0088975	yes			1.94804
XLOC_037903	XLOC_037903	AL807829.1	9:36920657-36921309	wt	mut	OK	0.48973	0.126952	-1.9477	-2.32568	0.29165	0.998738	no			1.9477
XLOC_015282	XLOC_015282	-	19:16721701-16721988	wt	mut	OK	0.500295	1.92691	1.94544	4.01175	0.15695	0.998738	no			1.94544
XLOC_024766	XLOC_024766	rag2	25:9238693-9272388	wt	mut	OK	0.671867	0.174754	-1.94285	-2.18178	0.08045	0.998738	no			1.94285
XLOC_037366	XLOC_037366	-	8:32303103-32303622	wt	mut	OK	0.581477	0.151369	-1.94165	-2.33144	0.1656	0.998738	no			1.94165
XLOC_010645	XLOC_010645	si:dkey-71b5.4	16:24207400-24288638	wt	mut	OK	0.124467	0.477847	1.94079	0.892268	0.3197	0.998738	no			1.94079
XLOC_010305	XLOC_010305	-	16:50547789-50548446	wt	mut	OK	0.0918689	0.352438	1.93972	1.76094	0.19615	0.998738	no			1.93972
XLOC_027717	XLOC_027717	gstp2	4:29620555-29628421	wt	mut	OK	15.3974	59.0594	1.93948	5.89201	5e-05	0.0088975	yes			1.93948
XLOC_022836	XLOC_022836	-	23:7466721-7468043	wt	mut	OK	0.0623682	0.239166	1.93913	2.04576	0.12375	0.998738	no			1.93913
XLOC_001567	XLOC_001567	-	1:1052528-1053259	wt	mut	OK	0.128585	0.492618	1.93775	2.32989	0.12425	0.998738	no			1.93775
XLOC_032151	XLOC_032151	-	5:36719922-36720613	wt	mut	OK	0.13854	0.530681	1.93754	2.37256	0.12425	0.998738	no			1.93754
XLOC_025215	XLOC_025215	-	25:23583082-23642076	wt	mut	OK	0.223905	0.856606	1.93575	0.354889	0.4836	0.998738	no			1.93575
XLOC_024752	XLOC_024752	NOX5	25:8190450-8210613	wt	mut	OK	0.161789	0.618885	1.93556	3.00196	0.0053	0.306988	no			1.93556
XLOC_017302	XLOC_017302	C20H2orf71 (2 of 2)	20:127250-134087	wt	mut	OK	0.0331956	0.126851	1.93408	1.54876	0.0509	0.998738	no			1.93408
XLOC_036740	XLOC_036740	si:dkey-157o17.2	8:18067668-18291375	wt	mut	NOTEST	0.0686824	0.262333	1.93339	0	1	1	no			1.93339
XLOC_005475	XLOC_005475	-	12:47039937-47044230	wt	mut	OK	2.02192	7.71994	1.93286	6.83144	0.02105	0.729711	no			1.93286
XLOC_008716	XLOC_008716	or102-5	15:30779484-30781012	wt	mut	OK	0.0422352	0.16115	1.93188	0.877688	0.3508	0.998738	no			1.93188
XLOC_038476	XLOC_038476	mxe	9:33857924-33873122	wt	mut	OK	0.113457	0.432668	1.93111	2.43787	0.0188	0.685857	no			1.93111
XLOC_033900	XLOC_033900	si:dkey-83f18.10	7:4670945-4795051	wt	mut	NOTEST	0.03093	0.117849	1.92986	0	1	1	no			1.92986
XLOC_019248	XLOC_019248	-	21:34347560-34500065	wt	mut	OK	2.03287	0.534384	-1.92757	-0.275244	0.4473	0.998738	no			1.92757
XLOC_036700	XLOC_036700	si:ch211-229n2.6	8:14613117-14621268	wt	mut	OK	0.317351	0.0834901	-1.9264	-2.71345	0.16625	0.998738	no			1.9264
XLOC_026198	XLOC_026198	si:ch211-131e11.20	3:4626878-5067635	wt	mut	OK	0.190247	0.722249	1.92462	0.313392	0.5971	0.998738	no			1.92462
XLOC_038400	XLOC_038400	si:ch73-7i4.3	9:29719160-29720792	wt	mut	OK	0.283359	0.0747505	-1.92247	-2.20248	0.2924	0.998738	no			1.92247
XLOC_000798	XLOC_000798	mfap4	1:59845644-59847118	wt	mut	OK	0.889516	3.37127	1.9222	3.48277	0.00125	0.107631	no			1.9222
XLOC_029976	XLOC_029976	-	4:49490346-49490691	wt	mut	OK	0.501798	1.89936	1.92033	3.76495	0.1008	0.998738	no			1.92033
XLOC_001749	XLOC_001749	-	1:57919974-57920909	wt	mut	OK	0.131739	0.498085	1.9187	2.37449	0.08165	0.998738	no			1.9187
XLOC_004329	XLOC_004329	-	11:30453236-30453364	wt	mut	OK	68.629	18.1574	-1.91826	-85.5953	0.22075	0.998738	no			1.91826
XLOC_002373	XLOC_002373	OVOL3	10:48281-54537	wt	mut	OK	0.245876	0.0650685	-1.9179	-1.48059	0.22075	0.998738	no			1.9179
XLOC_036145	XLOC_036145	zgc:136605	8:23808420-23812271	wt	mut	OK	0.292497	0.0775619	-1.915	-2.54615	0.2924	0.998738	no			1.915
XLOC_015901	XLOC_015901	APOD (3 of 3)	2:36928293-36936822	wt	mut	OK	103.593	27.4796	-1.91449	-4.59508	0.00015	0.0222437	yes			1.91449
XLOC_028559	XLOC_028559	si:dkeyp-27e10.7	4:8885872-8888513	wt	mut	OK	0.114013	0.429213	1.9125	3.06443	0.10095	0.998738	no			1.9125
XLOC_023178	XLOC_023178	pdia4	24:17883782-17890563	wt	mut	OK	13.2937	50.029	1.91202	4.30089	5e-05	0.0088975	yes			1.91202
XLOC_029885	XLOC_029885	-	4:20674535-20675319	wt	mut	OK	0.56355	0.149955	-1.91001	-2.39701	0.098	0.998738	no			1.91001
XLOC_008996	XLOC_008996	rbp2a	15:5697321-5708818	wt	mut	OK	281.418	74.9248	-1.9092	-4.88126	5e-05	0.0088975	yes			1.9092
XLOC_021545	XLOC_021545	-	22:13420264-13421604	wt	mut	OK	0.294745	0.078492	-1.90885	-2.14268	0.098	0.998738	no			1.90885
XLOC_037489	XLOC_037489	-	8:56141440-56141591	wt	mut	OK	17.2898	4.60453	-1.9088	-25.4328	0.22075	0.998738	no			1.9088
XLOC_038077	XLOC_038077	gpr39	9:58114339-58123796	wt	mut	OK	19.8405	5.28461	-1.90858	-2.70837	0.0025	0.171472	no			1.90858
XLOC_009305	XLOC_009305	-	15:34311991-34312870	wt	mut	OK	0.916809	0.244552	-1.90648	-2.44865	0.07335	0.998738	no			1.90648
XLOC_034904	XLOC_034904	rlbp1a	7:14739931-14755905	wt	mut	OK	0.139966	0.524713	1.90645	2.56516	0.03665	0.996731	no			1.90645
XLOC_003604	XLOC_003604	-	11:45699206-45702340	wt	mut	OK	1.29627	0.346602	-1.90302	-3.35462	0.07195	0.998738	no			1.90302
XLOC_024329	XLOC_024329	si:ch211-255l14.3	25:13413653-13419782	wt	mut	NOTEST	0.00773727	0.028931	1.90272	0	1	1	no			1.90272
XLOC_023860	XLOC_023860	-	24:40116379-40117435	wt	mut	OK	0.34386	0.0920743	-1.90095	-1.85197	0.2225	0.998738	no			1.90095
XLOC_001583	XLOC_001583	-	1:3019429-3019964	wt	mut	OK	0.674764	0.180844	-1.89964	-2.47335	0.13555	0.998738	no			1.89964
XLOC_033248	XLOC_033248	glmnb	6:28681903-28694625	wt	mut	OK	0.12872	0.480213	1.89944	1.99565	0.0882	0.998738	no			1.89944
XLOC_025721	XLOC_025721	lgals1l1	3:29090877-29097875	wt	mut	OK	25.4991	95.0677	1.89851	4.36583	0.00025	0.0339311	yes			1.89851
XLOC_038783	XLOC_038783	-	9:22764641-22765437	wt	mut	OK	0.391476	0.105047	-1.89789	-2.13486	0.1357	0.998738	no			1.89789
XLOC_021303	XLOC_021303	-	22:30188964-30198231	wt	mut	OK	38.1029	141.913	1.89703	3.30684	0.0015	0.121945	no			1.89703
XLOC_024313	XLOC_024313	CR384059.2	25:12762186-12767427	wt	mut	OK	3.2287	12.0234	1.89681	5.43002	5e-05	0.0088975	yes			1.89681
XLOC_002578	XLOC_002578	-	10:20529944-20533979	wt	mut	OK	0.243189	0.903657	1.89369	2.4479	0.10285	0.998738	no			1.89369
XLOC_001373	XLOC_001373	cnn1a	1:52707885-52717915	wt	mut	OK	2.55615	0.687919	-1.89366	-3.79944	0.00045	0.0503984	no			1.89366
XLOC_035382	XLOC_035382	-	7:58503575-58503948	wt	mut	OK	1.28144	0.345373	-1.89154	-3.53082	0.2229	0.998738	no			1.89154
XLOC_010399	XLOC_010399	-	16:416615-418405	wt	mut	OK	1161.49	313.063	-1.89146	-1074.31	0.2229	0.998738	no			1.89146
XLOC_018066	XLOC_018066	si:dkey-286j7.1	20:15766122-15766729	wt	mut	NOTEST	0.0692671	0.256945	1.89122	0	1	1	no			1.89122
XLOC_001179	XLOC_001179	FP236452.2	1:35176367-35177090	wt	mut	NOTEST	0.036756	0.13629	1.89063	0	1	1	no			1.89063
XLOC_034244	XLOC_034244	CR848032.1	7:27665008-27668288	wt	mut	NOTEST	0.040502	0.149935	1.88828	0	1	1	no			1.88828
XLOC_033016	XLOC_033016	fkbp11	6:7345427-7355606	wt	mut	OK	23.1856	6.27257	-1.8861	-4.30381	0.00015	0.0222437	yes			1.8861
XLOC_012729	XLOC_012729	-	17:44300056-44302029	wt	mut	OK	0.644676	0.17446	-1.88568	-2.96681	0.0174	0.650338	no			1.88568
XLOC_018756	XLOC_018756	-	20:50527862-50529849	wt	mut	OK	0.213232	0.0577045	-1.88567	-2.10821	0.0828	0.998738	no			1.88567
XLOC_031660	XLOC_031660	card9	5:52843017-52852504	wt	mut	OK	0.619513	2.28821	1.88501	3.6954	0.00065	0.0665181	no			1.88501
XLOC_022187	XLOC_022187	-	23:44103877-44105022	wt	mut	OK	0.105319	0.388797	1.88426	2.58478	0.20645	0.998738	no			1.88426
XLOC_010227	XLOC_010227	si:dkey-201i6.5	16:43680736-43720227	wt	mut	OK	0.137611	0.0372799	-1.88412	-0.178258	0.4282	0.998738	no			1.88412
XLOC_007390	XLOC_007390	lygl1	14:21894257-21899766	wt	mut	OK	7.48454	27.6233	1.8839	4.27405	5e-05	0.0088975	yes			1.8839
XLOC_014560	XLOC_014560	CSF3	19:49794784-49795961	wt	mut	OK	0.188517	0.695593	1.88355	2.22645	0.1034	0.998738	no			1.88355
XLOC_014735	XLOC_014735	si:dkey-14o18.7	19:10289516-10306044	wt	mut	OK	0.0467331	0.17232	1.88258	0.285483	0.44875	0.998738	no			1.88258
XLOC_028568	XLOC_028568	si:dkey-207j16.7	4:9838103-9839848	wt	mut	NOTEST	0.064755	0.238715	1.88222	0	1	1	no			1.88222
XLOC_025657	XLOC_025657	TMEM150B	3:24511594-24517269	wt	mut	OK	5.13941	1.39534	-1.88099	-6.32535	0.0021	0.150481	no			1.88099
XLOC_029853	XLOC_029853	-	4:12050046-12050316	wt	mut	OK	1.45694	0.395702	-1.88045	-3.82832	0.2229	0.998738	no			1.88045
XLOC_018269	XLOC_018269	sele	20:33994037-34001548	wt	mut	OK	0.999928	3.68021	1.87989	4.10766	0.0001	0.0160155	yes			1.87989
XLOC_001454	XLOC_001454	CABZ01059415.1	1:57172756-57190333	wt	mut	NOTEST	0.00706911	0.0260076	1.87934	0	1	1	no			1.87934
XLOC_021656	XLOC_021656	-	22:41082694-41082978	wt	mut	OK	1.28301	0.34876	-1.87923	-3.54593	0.2229	0.998738	no			1.87923
XLOC_006363	XLOC_006363	CU570981.1	13:3019457-3037898	wt	mut	OK	1.78357	0.48509	-1.87844	-3.5085	0.0004	0.0476297	yes			1.87844
XLOC_029829	XLOC_029829	-	4:6403305-6403374	wt	mut	OK	5803.2	1578.69	-1.87812	-3896.53	0.2229	0.998738	no			1.87812
XLOC_015565	XLOC_015565	AHSG	2:9923241-9930638	wt	mut	OK	27.9439	7.60661	-1.87721	-5.60097	5e-05	0.0088975	yes			1.87721
XLOC_027607	XLOC_027607	mdm2	4:22061378-22071816	wt	mut	OK	21.1211	77.5893	1.87717	3.85782	0.0005	0.0550361	no			1.87717
XLOC_016058	XLOC_016058	BX005223.2	2:49041003-49045324	wt	mut	OK	0.101359	0.372262	1.87685	2.17206	0.39115	0.998738	no			1.87685
XLOC_019736	XLOC_019736	rasgrp2	21:27809835-27834409	wt	mut	OK	0.633425	0.172515	-1.87645	-2.77537	0.0093	0.443947	no			1.87645
XLOC_009762	XLOC_009762	AL935114.1	16:1868602-2270856	wt	mut	NOTEST	0.0319341	0.11725	1.87642	0	1	1	no			1.87642
XLOC_014198	XLOC_014198	si:dkey-211g8.4	19:11209152-11209704	wt	mut	NOTEST	0.0384941	0.141321	1.87626	0	1	1	no			1.87626
XLOC_027090	XLOC_027090	-	3:15055371-15055703	wt	mut	OK	0.90412	0.246292	-1.87615	-2.92071	0.2229	0.998738	no			1.87615
XLOC_038025	XLOC_038025	gcgb	9:52611547-52617862	wt	mut	OK	8.1944	30.0804	1.87611	4.15503	5e-05	0.0088975	yes			1.87611
XLOC_004514	XLOC_004514	si:ch211-93e11.8	12:6022616-6040033	wt	mut	NOTEST	0.00317888	0.0116586	1.87481	0	1	1	no			1.87481
XLOC_014127	XLOC_014127	mhc1uba	19:7695389-7723636	wt	mut	NOTEST	0.0210203	0.0770812	1.8746	0	1	1	no			1.8746
XLOC_009836	XLOC_009836	-	16:10443218-10444790	wt	mut	OK	0.319662	0.0871891	-1.87433	-1.77278	0.22655	0.998738	no			1.87433
XLOC_020001	XLOC_020001	-	21:2665908-2763424	wt	mut	OK	0.69864	0.190575	-1.87419	-0.17424	0.36205	0.998738	no			1.87419
XLOC_035123	XLOC_035123	trpm1a	7:30648883-30685172	wt	mut	OK	0.0459204	0.168163	1.87266	1.63964	0.01765	0.653581	no			1.87266
XLOC_038922	XLOC_038922	AC024175.2	MT:8820-8893	wt	mut	OK	451.961	1654.77	1.87236	1941.68	0.3931	0.998738	no			1.87236
XLOC_032238	XLOC_032238	-	5:63145547-63146006	wt	mut	OK	0.502823	0.137351	-1.87219	-2.24531	0.22655	0.998738	no			1.87219
XLOC_038937	XLOC_038937	AC024175.21	MT:15232-15301	wt	mut	OK	631.552	2311.76	1.87202	2563.96	0.3931	0.998738	no			1.87202
XLOC_013225	XLOC_013225	si:ch211-282k23.2	18:38234577-38235624	wt	mut	OK	0.0642761	0.235211	1.8716	1.98147	0.28385	0.998738	no			1.8716
XLOC_031031	XLOC_031031	kcnv2b	5:9471687-9483668	wt	mut	NOTEST	0.00840201	0.0307402	1.87132	0	1	1	no			1.87132
XLOC_004320	XLOC_004320	-	11:28616348-28616906	wt	mut	OK	0.373129	0.10202	-1.87082	-2.02542	0.22655	0.998738	no			1.87082
XLOC_033784	XLOC_033784	-	6:56249933-56250541	wt	mut	OK	0.330112	0.0902869	-1.87037	-1.95243	0.22655	0.998738	no			1.87037
XLOC_037436	XLOC_037436	-	8:51731452-51732250	wt	mut	OK	0.229541	0.0628261	-1.86932	-1.78178	0.22655	0.998738	no			1.86932
XLOC_032098	XLOC_032098	-	5:18521817-18523931	wt	mut	OK	0.0811843	0.296605	1.86927	2.38973	0.04865	0.998738	no			1.86927
XLOC_001665	XLOC_001665	-	1:27580902-27582874	wt	mut	NOTEST	0.0159268	0.0581857	1.86921	0	1	1	no			1.86921
XLOC_039003	XLOC_039003	-	Zv9_NA160:9589-11142	wt	mut	NOTEST	0.0207672	0.0758562	1.86896	0	1	1	no			1.86896
XLOC_001662	XLOC_001662	-	1:27336893-27338239	wt	mut	NOTEST	0.0244363	0.0892462	1.86877	0	1	1	no			1.86877
XLOC_009603	XLOC_009603	-	15:27068582-27069572	wt	mut	OK	0.175509	0.048056	-1.86875	-1.6901	0.22655	0.998738	no			1.86875
XLOC_006990	XLOC_006990	-	13:24814448-24815633	wt	mut	OK	0.0849871	0.310346	1.86856	2.12338	0.10945	0.998738	no			1.86856
XLOC_039360	XLOC_039360	-	Zv9_NA484:4572-5695	wt	mut	OK	0.0452708	0.165304	1.86847	1.66006	0.20985	0.998738	no			1.86847
XLOC_010231	XLOC_010231	CT027682.3	16:43811791-43814343	wt	mut	NOTEST	0.256293	0.0701909	-1.86844	0	1	1	no			1.86844
XLOC_017188	XLOC_017188	-	2:52849897-52850964	wt	mut	NOTEST	0.0320739	0.117108	1.86837	0	1	1	no			1.86837
XLOC_037379	XLOC_037379	-	8:38367638-38368871	wt	mut	OK	0.270446	0.0740722	-1.86833	-2.01481	0.11955	0.998738	no			1.86833
XLOC_017032	XLOC_017032	-	2:13158517-13159542	wt	mut	OK	0.0841437	0.307207	1.86829	2.05023	0.13345	0.998738	no			1.86829
XLOC_025134	XLOC_025134	-	25:4051779-4052759	wt	mut	OK	0.0710748	0.259476	1.86819	1.86222	0.17105	0.998738	no			1.86819
XLOC_017031	XLOC_017031	-	2:13157399-13158367	wt	mut	OK	0.0541121	0.197545	1.86816	1.71001	0.20985	0.998738	no			1.86816
XLOC_008370	XLOC_008370	-	14:53077657-53078616	wt	mut	OK	0.0547328	0.199808	1.86814	1.71352	0.20985	0.998738	no			1.86814
XLOC_021439	XLOC_021439	-	22:951782-952730	wt	mut	OK	0.0925183	0.337742	1.86811	2.08466	0.13345	0.998738	no			1.86811
XLOC_003060	XLOC_003060	-	10:40087432-40088360	wt	mut	OK	0.0569841	0.208016	1.86806	1.72623	0.20985	0.998738	no			1.86806
XLOC_005608	XLOC_005608	-	12:15732794-15733713	wt	mut	NOTEST	0.0384486	0.140351	1.86804	0	1	1	no			1.86804
XLOC_012638	XLOC_012638	-	17:15116900-15117822	wt	mut	OK	0.114883	0.419365	1.86804	2.23241	0.10945	0.998738	no			1.86804
XLOC_020145	XLOC_020145	-	21:43326837-43327740	wt	mut	OK	0.0589392	0.215143	1.86799	1.73727	0.20985	0.998738	no			1.86799
XLOC_027132	XLOC_027132	-	3:23771570-23772433	wt	mut	OK	0.0623627	0.22762	1.86787	1.7566	0.20985	0.998738	no			1.86787
XLOC_009532	XLOC_009532	-	15:5929537-5930390	wt	mut	OK	0.0632816	0.230969	1.86784	1.76179	0.20985	0.998738	no			1.86784
XLOC_009522	XLOC_009522	-	15:3894594-3895437	wt	mut	OK	0.0856374	0.312557	1.86781	1.92957	0.17105	0.998738	no			1.86781
XLOC_038803	XLOC_038803	-	9:33912508-33920861	wt	mut	OK	0.0856374	0.312557	1.86781	0.688427	0.48765	0.998738	no			1.86781
XLOC_035542	XLOC_035542	-	7:743577-744380	wt	mut	OK	0.0683147	0.249309	1.86767	1.7902	0.20985	0.998738	no			1.86767
XLOC_000686	XLOC_000686	si:ch73-341p18.6	1:56263672-56268261	wt	mut	NOTEST	0.104664	0.0286813	-1.86758	0	1	1	no			1.86758
XLOC_022799	XLOC_022799	-	23:2463865-2464636	wt	mut	OK	0.0719786	0.262657	1.86754	1.81088	0.20985	0.998738	no			1.86754
XLOC_001664	XLOC_001664	-	1:27580054-27580798	wt	mut	OK	0.0502602	0.183389	1.86742	1.51823	0.28385	0.998738	no			1.86742
XLOC_022812	XLOC_022812	-	23:4001159-4001859	wt	mut	OK	0.0817008	0.298064	1.8672	1.86573	0.20985	0.998738	no			1.8672
XLOC_024084	XLOC_024084	-	24:38463311-38464002	wt	mut	OK	0.083124	0.303246	1.86715	1.87376	0.20985	0.998738	no			1.86715
XLOC_012537	XLOC_012537	-	17:1138518-1139207	wt	mut	OK	0.0834471	0.304422	1.86714	1.87558	0.20985	0.998738	no			1.86714
XLOC_001653	XLOC_001653	-	1:24912086-24912768	wt	mut	OK	0.0845977	0.308611	1.8671	1.88207	0.20985	0.998738	no			1.8671
XLOC_035572	XLOC_035572	-	7:5534134-5534797	wt	mut	OK	0.0878871	0.320586	1.86699	1.90062	0.20985	0.998738	no			1.86699
XLOC_008256	XLOC_008256	-	14:15189097-15189757	wt	mut	OK	0.08843	0.322562	1.86697	1.90368	0.20985	0.998738	no			1.86697
XLOC_025190	XLOC_025190	-	25:17062944-17063588	wt	mut	OK	0.0914426	0.333527	1.86686	1.92066	0.20985	0.998738	no			1.86686
XLOC_039473	XLOC_039473	ROCK2 (9 of 9)	Zv9_NA605:2906-6449	wt	mut	OK	0.118065	0.430538	1.86656	1.09134	0.214	0.998738	no			1.86656
XLOC_006140	XLOC_006140	CU855931.1	13:33676050-33682718	wt	mut	NOTEST	0.010458	0.038136	1.86654	0	1	1	no			1.86654
XLOC_014208	XLOC_014208	PLA2G4C (5 of 5)	19:11849227-11856250	wt	mut	NOTEST	0.022501	0.0820455	1.86644	0	1	1	no			1.86644
XLOC_009621	XLOC_009621	-	15:34190805-34191375	wt	mut	OK	0.108544	0.395739	1.86626	2.01701	0.20985	0.998738	no			1.86626
XLOC_037321	XLOC_037321	-	8:20927902-20928469	wt	mut	OK	0.109373	0.398754	1.86624	2.02167	0.20985	0.998738	no			1.86624
XLOC_025126	XLOC_025126	-	25:2584019-2584100	wt	mut	OK	460.779	1679.83	1.86616	1514	0.28385	0.998738	no			1.86616
XLOC_008333	XLOC_008333	-	14:47455703-47456253	wt	mut	OK	0.114322	0.416746	1.86606	2.04953	0.20985	0.998738	no			1.86606
XLOC_001552	XLOC_001552	-	1:508186-508716	wt	mut	OK	0.201249	0.733511	1.86584	2.53089	0.13345	0.998738	no			1.86584
XLOC_011348	XLOC_011348	-	16:57280093-57280619	wt	mut	OK	0.16283	0.593462	1.86579	2.28585	0.17105	0.998738	no			1.86579
XLOC_011339	XLOC_011339	-	16:56636212-56720770	wt	mut	OK	0.0850414	0.309906	1.8656	0.507208	0.5528	0.998738	no			1.8656
XLOC_018558	XLOC_018558	-	20:1926103-1926269	wt	mut	OK	12.294	3.37364	-1.86557	-15.9465	0.17755	0.998738	no			1.86557
XLOC_006995	XLOC_006995	-	13:26000560-26001066	wt	mut	OK	0.215807	0.786405	1.86553	2.59048	0.13345	0.998738	no			1.86553
XLOC_020575	XLOC_020575	si:dkey-21e2.11	22:19582516-19584109	wt	mut	OK	0.0499666	0.182057	1.86536	0.921345	0.2511	0.998738	no			1.86536
XLOC_022866	XLOC_022866	-	23:16507483-16507963	wt	mut	OK	0.0936615	0.341212	1.86514	1.82235	0.28385	0.998738	no			1.86514
XLOC_022178	XLOC_022178	-	23:43907545-43909773	wt	mut	OK	1.39288	0.382366	-1.86504	-3.82	0.22655	0.998738	no			1.86504
XLOC_034828	XLOC_034828	HIST1H2BD (27 of 32)	7:7288538-7289624	wt	mut	OK	0.717468	0.196985	-1.86483	-2.23682	0.17755	0.998738	no			1.86483
XLOC_003026	XLOC_003026	-	10:29117309-29117756	wt	mut	OK	0.262462	0.955766	1.86455	2.78112	0.13345	0.998738	no			1.86455
XLOC_015643	XLOC_015643	si:dkey-1p9.4	2:18448330-18468279	wt	mut	NOTEST	0.0195412	0.0711418	1.86418	0	1	1	no			1.86418
XLOC_030952	XLOC_030952	hsf5	5:3081053-3104419	wt	mut	NOTEST	0.128234	0.035226	-1.86407	0	1	1	no			1.86407
XLOC_015283	XLOC_015283	-	19:16722153-16722539	wt	mut	OK	0.540537	1.96628	1.863	3.58597	0.07785	0.998738	no			1.863
XLOC_020750	XLOC_020750	-	22:33647996-33663071	wt	mut	NOTEST	0.139466	0.0383432	-1.86287	0	1	1	no			1.86287
XLOC_029832	XLOC_029832	-	4:7490714-7491084	wt	mut	OK	0.219162	0.796931	1.86246	2.63619	0.20985	0.998738	no			1.86246
XLOC_027246	XLOC_027246	-	3:55238499-55521138	wt	mut	OK	0.374769	1.36258	1.86226	0.156134	0.1668	0.998738	no			1.86226
XLOC_032901	XLOC_032901	CR847944.2	6:54453410-54459571	wt	mut	NOTEST	0.0496857	0.180611	1.86198	0	1	1	no			1.86198
XLOC_001161	XLOC_001161	si:dkeyp-8h3.9	1:33329850-33356210	wt	mut	NOTEST	0.0178619	0.0649261	1.86191	0	1	1	no			1.86191
XLOC_035539	XLOC_035539	-	7:518221-518576	wt	mut	OK	0.15812	0.574732	1.86187	2.26999	0.28385	0.998738	no			1.86187
XLOC_039569	XLOC_039569	-	Zv9_NA698:37-382	wt	mut	OK	0.167266	0.607795	1.86144	2.33292	0.28385	0.998738	no			1.86144
XLOC_009575	XLOC_009575	-	15:18160083-18160132	wt	mut	OK	346236	1257940	1.86124	685770	0.28385	0.998738	no			1.86124
XLOC_002175	XLOC_002175	-	10:31990828-32000384	wt	mut	OK	1.57035	0.432226	-1.86123	-3.568	0.01605	0.616424	no			1.86123
XLOC_039367	XLOC_039367	BCAM (2 of 2)	Zv9_NA493:32168-40369	wt	mut	NOTEST	0.0241726	0.0878092	1.861	0	1	1	no			1.861
XLOC_034809	XLOC_034809	BX005156.1	7:6400589-6405591	wt	mut	NOTEST	0.0374705	0.136058	1.8604	0	1	1	no			1.8604
XLOC_009406	XLOC_009406	CU655961.4	15:42826407-42827388	wt	mut	NOTEST	0.018734	0.0680026	1.85993	0	1	1	no			1.85993
XLOC_032289	XLOC_032289	-	5:71717813-71718127	wt	mut	OK	0.305322	1.10822	1.85983	3.1107	0.20985	0.998738	no			1.85983
XLOC_034872	XLOC_034872	-	7:9780681-9788188	wt	mut	OK	0.270369	0.981251	1.85969	2.51198	0.0759	0.998738	no			1.85969
XLOC_004144	XLOC_004144	CABZ01090073.1	11:44256201-44258256	wt	mut	OK	0.173569	0.629774	1.85933	2.67232	0.3931	0.998738	no			1.85933
XLOC_009526	XLOC_009526	-	15:5197792-5197885	wt	mut	OK	332.132	1204.77	1.85893	1001.55	0.20985	0.998738	no			1.85893
XLOC_038422	XLOC_038422	IMPG2 (2 of 4)	9:31228035-31230873	wt	mut	NOTEST	0.0580188	0.210339	1.85812	0	1	1	no			1.85812
XLOC_003576	XLOC_003576	zgc:110286	11:43557271-43560478	wt	mut	OK	1.18798	4.30474	1.85742	4.27038	0.0079	0.398496	no			1.85742
XLOC_038283	XLOC_038283	tmprss3a	9:20567673-20621658	wt	mut	OK	8.21402	29.7595	1.85719	4.02747	5e-05	0.0088975	yes			1.85719
XLOC_001478	XLOC_001478	zgc:171470	1:58003994-58010269	wt	mut	OK	4.13278	1.14085	-1.85701	-3.70315	0.00025	0.0339311	yes			1.85701
XLOC_002769	XLOC_002769	or109-11	10:37393641-37394622	wt	mut	OK	3.53463	0.975818	-1.85688	-7.19375	0.01095	0.493304	no			1.85688
XLOC_003036	XLOC_003036	-	10:34651927-34651979	wt	mut	OK	183307	50644	-1.8558	-74456	0.17805	0.998738	no			1.8558
XLOC_023503	XLOC_023503	ftr61	24:6118368-6121452	wt	mut	OK	0.138341	0.0382215	-1.85578	-1.50638	0.13875	0.998738	no			1.85578
XLOC_006731	XLOC_006731	zgc:152791	13:38014817-38017588	wt	mut	OK	1.55367	0.429397	-1.85529	-2.34147	0.02605	0.832742	no			1.85529
XLOC_035054	XLOC_035054	PTGR1 (2 of 2)	7:25534053-25540910	wt	mut	OK	6.09146	22.0295	1.85458	4.26223	0.00015	0.0222437	yes			1.85458
XLOC_030211	XLOC_030211	npffr1l2	5:15868718-15942784	wt	mut	OK	0.219296	0.792214	1.85301	2.18598	0.04495	0.998738	no			1.85301
XLOC_019794	XLOC_019794	cd74b	21:32377027-32381287	wt	mut	OK	2.47345	0.684853	-1.85266	-3.13597	0.00235	0.163637	no			1.85266
XLOC_028089	XLOC_028089	si:dkey-43f9.1	4:47134368-47140440	wt	mut	OK	0.0385093	0.139068	1.85251	1.06454	0.24375	0.998738	no			1.85251
XLOC_018706	XLOC_018706	-	20:37150480-37150541	wt	mut	OK	19491.2	5398.17	-1.85228	-9286.02	0.17805	0.998738	no			1.85228
XLOC_029681	XLOC_029681	ZNF329 (36 of 36)	4:57286214-57286910	wt	mut	OK	0.0620253	0.223852	1.85162	1.73288	0.2839	0.998738	no			1.85162
XLOC_030569	XLOC_030569	si:ch211-207c6.4	5:43927536-43933297	wt	mut	NOTEST	0.0124166	0.0448117	1.85161	0	1	1	no			1.85161
XLOC_036343	XLOC_036343	si:dkey-31j12.2	8:38395520-38503373	wt	mut	OK	0.0522592	0.18857	1.85135	0.14766	0.31515	0.998738	no			1.85135
XLOC_024960	XLOC_024960	lmod2a	25:28682800-28686544	wt	mut	OK	0.0638182	0.230191	1.85079	1.46519	0.15095	0.998738	no			1.85079
XLOC_012264	XLOC_012264	AL844186.1	17:28027920-28031542	wt	mut	OK	0.422667	1.52437	1.85062	3.26522	0.0023	0.160854	no			1.85062
XLOC_031166	XLOC_031166	mir223	5:24016454-24017833	wt	mut	OK	1.84751	0.512541	-1.84985	-2.23208	0.024	0.790076	no			1.84985
XLOC_029691	XLOC_029691	si:ch211-161m3.1	4:57967617-58011478	wt	mut	NOTEST	0.0307898	0.110916	1.84894	0	1	1	no			1.84894
XLOC_012007	XLOC_012007	-	17:5652653-5656164	wt	mut	OK	2.06515	0.573379	-1.84869	-3.69282	0.0892	0.998738	no			1.84869
XLOC_040466	XLOC_040466	zgc:173714	Zv9_scaffold3514:158371-165432	wt	mut	NOTEST	0.036759	0.132381	1.84853	0	1	1	no			1.84853
XLOC_037407	XLOC_037407	-	8:43929775-43929836	wt	mut	OK	2998.65	10796.3	1.84816	7324.09	0.2839	0.998738	no			1.84816
XLOC_004859	XLOC_004859	CU459056.1	12:37732584-37733969	wt	mut	NOTEST	0.0146077	0.0525783	1.84774	0	1	1	no			1.84774
XLOC_039089	XLOC_039089	-	Zv9_NA240:17315-23776	wt	mut	OK	0.525092	1.88995	1.84771	3.34275	0.01645	0.625784	no			1.84771
XLOC_017045	XLOC_017045	-	2:17314040-17314244	wt	mut	OK	1.06451	3.82943	1.84694	6.97915	0.2112	0.998738	no			1.84694
XLOC_010202	XLOC_010202	si:ch211-149p10.2	16:41059538-41062531	wt	mut	OK	0.986343	3.54825	1.84694	3.16061	0.0042	0.255276	no			1.84694
XLOC_036344	XLOC_036344	mapkapk2b	8:38577530-38589996	wt	mut	NOTEST	0.0141981	0.0510739	1.84689	0	1	1	no			1.84689
XLOC_038802	XLOC_038802	-	9:33851717-33851920	wt	mut	OK	1.08529	3.90357	1.84671	7.07932	0.2112	0.998738	no			1.84671
XLOC_027965	XLOC_027965	si:dkey-56m15.3	4:44704505-44709849	wt	mut	NOTEST	0.012158	0.0437239	1.84651	0	1	1	no			1.84651
XLOC_039623	XLOC_039623	FKBP6 (2 of 2)	Zv9_NA739:9880-12084	wt	mut	NOTEST	0.0228474	0.082122	1.84574	0	1	1	no			1.84574
XLOC_031846	XLOC_031846	si:dkey-273o13.3	5:70156914-70159892	wt	mut	NOTEST	0.047846	0.171955	1.84556	0	1	1	no			1.84556
XLOC_027032	XLOC_027032	-	3:8495437-8495488	wt	mut	OK	120917	434562	1.84554	144111	0.13445	0.998738	no			1.84554
XLOC_023212	XLOC_023212	-	24:21928373-21928737	wt	mut	OK	0.376871	1.3542	1.84529	3.45979	0.2112	0.998738	no			1.84529
XLOC_024695	XLOC_024695	AL954173.1	25:3656192-3657080	wt	mut	NOTEST	0.0222287	0.0798703	1.84524	0	1	1	no			1.84524
XLOC_016786	XLOC_016786	ftr19	2:47957087-47958388	wt	mut	NOTEST	0.0166859	0.0599448	1.84501	0	1	1	no			1.84501
XLOC_001489	XLOC_001489	NXNL1 (1 of 2)	1:58689984-58722879	wt	mut	OK	0.125153	0.449277	1.84391	1.02311	0.35175	0.998738	no			1.84391
XLOC_022747	XLOC_022747	CABZ01072557.1	23:44261076-44267826	wt	mut	OK	1.61379	0.449646	-1.84359	-2.63298	0.0071	0.377148	no			1.84359
XLOC_040603	XLOC_040603	BX649331.1	Zv9_scaffold3530:303156-309954	wt	mut	NOTEST	0.00509121	0.0182641	1.84293	0	1	1	no			1.84293
XLOC_015971	XLOC_015971	ftr09	2:42360949-42446689	wt	mut	NOTEST	0.0180047	0.0645839	1.8428	0	1	1	no			1.8428
XLOC_027758	XLOC_027758	SI:DKEY-78K22.2	4:32322804-32328661	wt	mut	NOTEST	0.0145759	0.0521934	1.84029	0	1	1	no			1.84029
XLOC_029488	XLOC_029488	BX571813.1	4:48607184-48609863	wt	mut	NOTEST	0.0085383	0.0305713	1.84016	0	1	1	no			1.84016
XLOC_010737	XLOC_010737	PLIN4	16:31025051-31064611	wt	mut	OK	0.319111	1.14229	1.8398	1.55828	0.0413	0.998738	no			1.8398
XLOC_039926	XLOC_039926	-	Zv9_NA96:7153-8218	wt	mut	OK	0.71465	0.199872	-1.83816	-2.49345	0.1793	0.998738	no			1.83816
XLOC_005728	XLOC_005728	-	12:48909411-48910546	wt	mut	OK	0.178821	0.639361	1.83811	2.6097	0.0467	0.998738	no			1.83811
XLOC_035581	XLOC_035581	-	7:7345488-7345988	wt	mut	OK	0.571432	0.160168	-1.835	-2.22983	0.17965	0.998738	no			1.835
XLOC_026841	XLOC_026841	AL954361.1	3:53735608-53752321	wt	mut	NOTEST	0.0144322	0.0514591	1.83414	0	1	1	no			1.83414
XLOC_020608	XLOC_020608	CR354382.1,si:dkey-3k20.4	22:21030779-21034006	wt	mut	OK	0.278186	0.0780226	-1.83408	-0.327069	0.2966	0.998738	no			1.83408
XLOC_022950	XLOC_022950	-	23:39486390-39487002	wt	mut	OK	0.425223	0.119285	-1.83381	-2.03086	0.17965	0.998738	no			1.83381
XLOC_012695	XLOC_012695	-	17:33077656-33078328	wt	mut	OK	0.373956	0.104933	-1.8334	-1.96107	0.17965	0.998738	no			1.8334
XLOC_038769	XLOC_038769	-	9:17860024-17860711	wt	mut	OK	0.363015	0.101869	-1.83331	-1.94618	0.17965	0.998738	no			1.83331
XLOC_015535	XLOC_015535	SNORA81	2:7500003-7511589	wt	mut	OK	0.568365	2.02513	1.83312	0.0780868	0.13285	0.998738	no			1.83312
XLOC_012697	XLOC_012697	-	17:34115618-34116349	wt	mut	OK	0.334321	0.093832	-1.83308	-1.90712	0.17965	0.998738	no			1.83308
XLOC_040682	XLOC_040682	CABZ01060490.2	Zv9_scaffold3536:300969-308313	wt	mut	NOTEST	0.0124049	0.0441955	1.83299	0	1	1	no			1.83299
XLOC_003603	XLOC_003603	-	11:45691097-45696067	wt	mut	OK	0.42412	0.119074	-1.83261	-2.2604	0.0906	0.998738	no			1.83261
XLOC_015942	XLOC_015942	si:ch211-122l24.2	2:40009076-40009724	wt	mut	NOTEST	0.0334676	0.119177	1.83227	0	1	1	no			1.83227
XLOC_029867	XLOC_029867	-	4:15600558-15601561	wt	mut	OK	0.224582	0.0630707	-1.8322	-1.75774	0.17965	0.998738	no			1.8322
XLOC_011240	XLOC_011240	-	16:42603835-42604964	wt	mut	OK	0.19494	0.0547553	-1.83196	-1.71739	0.17965	0.998738	no			1.83196
XLOC_030877	XLOC_030877	-	5:73942991-73943873	wt	mut	OK	0.78602	2.79447	1.82994	6.08695	0.28475	0.998738	no			1.82994
XLOC_034624	XLOC_034624	BX908745.1	7:71312739-71314530	wt	mut	NOTEST	0.0147736	0.0525046	1.82942	0	1	1	no			1.82942
XLOC_022725	XLOC_022725	cyp2aa8	23:42910749-42919521	wt	mut	OK	3.69478	13.1198	1.82819	5.14332	0.0001	0.0160155	yes			1.82819
XLOC_011317	XLOC_011317	-	16:54411528-54412318	wt	mut	OK	0.209272	0.74248	1.82697	2.55108	0.0671	0.998738	no			1.82697
XLOC_012006	XLOC_012006	gckr	17:5624858-5646688	wt	mut	OK	0.51834	0.146332	-1.82465	-1.94482	0.03625	0.995484	no			1.82465
XLOC_035450	XLOC_035450	-	7:69300413-69407271	wt	mut	OK	0.271331	0.9609	1.82433	2.76071	0.2118	0.998738	no			1.82433
XLOC_008897	XLOC_008897	ALOX5 (2 of 4)	15:591147-603234	wt	mut	OK	0.123124	0.436012	1.82426	2.69519	0.02185	0.753366	no			1.82426
XLOC_004136	XLOC_004136	CU459094.4,wu:fb63d05	11:43822758-43831338	wt	mut	OK	0.193262	0.684078	1.8236	2.42554	0.01685	0.634221	no			1.8236
XLOC_020455	XLOC_020455	si:dkeyp-87e7.7	22:10387575-10464451	wt	mut	OK	0.422594	1.49505	1.82285	0.648773	0.2009	0.998738	no			1.82285
XLOC_005259	XLOC_005259	BX000473.3	12:20371742-20375265	wt	mut	OK	0.253902	0.897883	1.82226	2.72135	0.0414	0.998738	no			1.82226
XLOC_027085	XLOC_027085	-	3:13951573-13951710	wt	mut	OK	11.0778	39.1714	1.82213	47.876	0.2118	0.998738	no			1.82213
XLOC_026196	XLOC_026196	-	3:4524005-4525274	wt	mut	OK	0.955295	0.270248	-1.82166	-3.1393	0.08645	0.998738	no			1.82166
XLOC_000603	XLOC_000603	dand5	1:52320997-52323243	wt	mut	NOTEST	0.0134163	0.0473717	1.82004	0	1	1	no			1.82004
XLOC_023406	XLOC_023406	CU929145.4	24:40762960-40772913	wt	mut	OK	5.92515	1.67907	-1.81919	-3.66627	0.00045	0.0503984	no			1.81919
XLOC_005416	XLOC_005416	GALR2	12:37261995-37266732	wt	mut	OK	0.0806841	0.284659	1.81888	1.85329	0.093	0.998738	no			1.81888
XLOC_006872	XLOC_006872	slc30a10	13:53633762-53641181	wt	mut	OK	7.2098	2.0436	-1.81885	-3.88725	5e-05	0.0088975	yes			1.81885
XLOC_026193	XLOC_026193	CABZ01078124.1	3:4400695-4433577	wt	mut	NOTEST	0.0227178	0.0801383	1.81867	0	1	1	no			1.81867
XLOC_032330	XLOC_032330	syngr1b	6:315671-318628	wt	mut	NOTEST	0.0314854	0.11104	1.81833	0	1	1	no			1.81833
XLOC_037524	XLOC_037524	slc15a1a	9:979691-1286121	wt	mut	OK	20.1006	5.70377	-1.81725	-1.76997	0.09205	0.998738	no			1.81725
XLOC_012654	XLOC_012654	-	17:19004297-19004496	wt	mut	OK	7.44613	2.11302	-1.81719	-9.0237	0.1259	0.998738	no			1.81719
XLOC_025392	XLOC_025392	si:ch211-131e11.13,si:ch211-131e11.14	3:4626878-5067635	wt	mut	OK	0.34397	1.21187	1.81689	0.489948	0.54075	0.998738	no			1.81689
XLOC_033039	XLOC_033039	tbx19	6:8577292-8595715	wt	mut	OK	0.0397537	0.140019	1.81646	1.32111	0.12455	0.998738	no			1.81646
XLOC_021523	XLOC_021523	-	22:8192561-8193408	wt	mut	OK	0.148974	0.524309	1.81535	2.28638	0.0927	0.998738	no			1.81535
XLOC_008331	XLOC_008331	-	14:47217711-47218411	wt	mut	OK	0.571906	2.01193	1.81473	3.4126	0.0224	0.763292	no			1.81473
XLOC_030528	XLOC_030528	si:dkey-58f10.10	5:40285102-40288239	wt	mut	OK	0.298869	1.05094	1.8141	2.41841	0.01585	0.613154	no			1.8141
XLOC_023287	XLOC_023287	si:ch211-260d11.1	24:28381987-28383105	wt	mut	OK	0.498365	0.14175	-1.81386	-2.74935	0.1477	0.998738	no			1.81386
XLOC_034644	XLOC_034644	zgc:112375	7:72890147-72896535	wt	mut	OK	1.09825	3.86008	1.81343	3.15974	0.00195	0.141634	no			1.81343
XLOC_032233	XLOC_032233	-	5:61296780-61297290	wt	mut	OK	0.682357	0.194267	-1.81249	-2.40559	0.1477	0.998738	no			1.81249
XLOC_002955	XLOC_002955	-	10:2424941-2425611	wt	mut	OK	0.462111	0.131695	-1.81104	-2.14002	0.1477	0.998738	no			1.81104
XLOC_027777	XLOC_027777	si:dkey-22h13.1	4:33881436-33888021	wt	mut	NOTEST	0.0481484	0.168905	1.81065	0	1	1	no			1.81065
XLOC_001696	XLOC_001696	-	1:37889844-37890700	wt	mut	OK	0.336017	0.0958142	-1.81022	-1.98796	0.1477	0.998738	no			1.81022
XLOC_020118	XLOC_020118	-	21:40166959-40168059	wt	mut	OK	0.247443	0.070586	-1.80964	-1.88115	0.1477	0.998738	no			1.80964
XLOC_036829	XLOC_036829	zgc:195245	8:24629512-24633410	wt	mut	OK	0.0764408	0.267695	1.80817	1.46297	0.1443	0.998738	no			1.80817
XLOC_031233	XLOC_031233	abo	5:26691879-26706487	wt	mut	OK	4.30355	1.22942	-1.80755	-2.43248	0.01045	0.476136	no			1.80755
XLOC_021570	XLOC_021570	-	22:22352742-22353587	wt	mut	OK	0.128073	0.447963	1.80641	2.198	0.1233	0.998738	no			1.80641
XLOC_039845	XLOC_039845	-	Zv9_NA915:18501-19246	wt	mut	OK	0.150516	0.526321	1.80603	2.27679	0.1233	0.998738	no			1.80603
XLOC_022724	XLOC_022724	cyp2aa9	23:42888155-42901803	wt	mut	OK	1.07153	3.74631	1.80579	4.1663	0.00135	0.114396	no			1.80579
XLOC_015379	XLOC_015379	-	19:45780018-45780687	wt	mut	OK	0.173642	0.607018	1.80562	2.35792	0.1233	0.998738	no			1.80562
XLOC_018253	XLOC_018253	nr2e1	20:32476276-32485287	wt	mut	OK	0.922951	0.264126	-1.80503	-3.6863	0.00645	0.354374	no			1.80503
XLOC_032201	XLOC_032201	-	5:50785480-50787261	wt	mut	OK	0.204932	0.716082	1.80498	2.89376	0.01925	0.693585	no			1.80498
XLOC_006473	XLOC_006473	adh8b	13:12475977-12515909	wt	mut	OK	57.6504	16.5478	-1.80069	-2.02401	0.0466	0.998738	no			1.80069
XLOC_010485	XLOC_010485	prpf3	16:10761126-10780980	wt	mut	OK	0.461963	1.60902	1.80033	3.14032	0.00145	0.120324	no			1.80033
XLOC_012679	XLOC_012679	-	17:28026572-28027841	wt	mut	OK	0.209241	0.728325	1.79941	2.7242	0.0363	0.995484	no			1.79941
XLOC_034820	XLOC_034820	FP325123.1	7:7264951-7265338	wt	mut	NOTEST	0.0530252	0.184512	1.79897	0	1	1	no			1.79897
XLOC_031775	XLOC_031775	-	5:64014708-64392402	wt	mut	OK	188.547	656.047	1.79888	188.364	0.4349	0.998738	no			1.79888
XLOC_007777	XLOC_007777	tbx22	14:9562995-9572702	wt	mut	OK	0.25361	0.882327	1.7987	2.69634	0.01145	0.508675	no			1.7987
XLOC_008487	XLOC_008487	ppm1na	15:9188751-9204487	wt	mut	NOTEST	0.0405963	0.141227	1.7986	0	1	1	no			1.7986
XLOC_003797	XLOC_003797	zgc:136902	11:11575925-11579586	wt	mut	OK	0.327264	0.0941279	-1.79776	-1.84819	0.04685	0.998738	no			1.79776
XLOC_010911	XLOC_010911	zgc:66432	16:44827457-44921605	wt	mut	OK	0.118725	0.412716	1.79752	0.230159	0.53175	0.998738	no			1.79752
XLOC_000088	XLOC_000088	mxa	1:6488340-6496206	wt	mut	OK	0.0505048	0.17547	1.79673	1.86255	0.0794	0.998738	no			1.79673
XLOC_015780	XLOC_015780	zgc:153394	2:27551396-27565648	wt	mut	OK	0.475412	1.6506	1.79574	3.73651	0.04865	0.998738	no			1.79574
XLOC_034339	XLOC_034339	-	7:35907642-35909437	wt	mut	OK	0.369325	1.28175	1.79515	3.49013	0.146	0.998738	no			1.79515
XLOC_003025	XLOC_003025	-	10:28884959-28885881	wt	mut	OK	0.0957357	0.331998	1.79404	2.00826	0.146	0.998738	no			1.79404
XLOC_005374	XLOC_005374	ENPP7 (3 of 4)	12:34000463-34341159	wt	mut	OK	2.25858	0.651623	-1.79331	-2.39775	0.0609	0.998738	no			1.79331
XLOC_003620	XLOC_003620	ankrd13c	11:45704913-46269111	wt	mut	OK	0.725126	2.51333	1.7933	0.0337835	0.0427	0.998738	no			1.7933
XLOC_012840	XLOC_012840	CABZ01079192.1	18:2814009-2934819	wt	mut	OK	58.6561	16.9513	-1.79089	-3.64362	0.0001	0.0160155	yes			1.79089
XLOC_009118	XLOC_009118	A2ML1	15:19920609-19938131	wt	mut	OK	1.24427	0.359903	-1.78963	-3.72802	0.00445	0.266426	no			1.78963
XLOC_032546	XLOC_032546	ppp1r27	6:19711329-19713431	wt	mut	OK	6.92584	2.00486	-1.78849	-3.66829	0.0004	0.0476297	yes			1.78849
XLOC_022554	XLOC_022554	neurod4	23:28586879-28589931	wt	mut	OK	1.34638	0.390051	-1.78735	-3.46606	0.00565	0.319744	no			1.78735
XLOC_040447	XLOC_040447	zgc:171310	Zv9_scaffold3510:162676-164020	wt	mut	NOTEST	0.0105498	0.0364157	1.78735	0	1	1	no			1.78735
XLOC_000401	XLOC_000401	pou4f2	1:36145050-36148416	wt	mut	OK	6.91919	2.00775	-1.78502	-4.98555	5e-05	0.0088975	yes			1.78502
XLOC_034829	XLOC_034829	zgc:195633	7:7291734-7292142	wt	mut	NOTEST	0.143715	0.0417075	-1.78483	0	1	1	no			1.78483
XLOC_018648	XLOC_018648	-	20:16755379-16756420	wt	mut	OK	0.363397	0.10554	-1.78376	-2.07354	0.119	0.998738	no			1.78376
XLOC_030443	XLOC_030443	SNORA65	5:34500585-34504918	wt	mut	OK	23.3645	6.78705	-1.78346	-0.0127286	0.00555	0.315759	no			1.78346
XLOC_032524	XLOC_032524	5S_rRNA	6:18692606-18692723	wt	mut	OK	59.5748	17.3162	-1.78258	-115.532	0.42155	0.998738	no			1.78258
XLOC_016442	XLOC_016442	pdca	2:20678141-20686429	wt	mut	OK	0.139805	0.480908	1.78234	2.54141	0.01605	0.616424	no			1.78234
XLOC_016357	XLOC_016357	si:dkey-189n19.4	2:11007480-11259987	wt	mut	OK	0.926649	3.18631	1.78179	2.12965	0.5503	0.998738	no			1.78179
XLOC_000398	XLOC_000398	zgc:152968	1:35694007-35706512	wt	mut	NOTEST	0.035119	0.120641	1.7804	0	1	1	no			1.7804
XLOC_025038	XLOC_025038	wu:fe38f03	25:36168253-36168565	wt	mut	OK	0.535281	0.155888	-1.77979	-2.14262	0.32515	0.998738	no			1.77979
XLOC_001518	XLOC_001518	tmed1b	1:59667309-59677129	wt	mut	OK	10.3726	35.6025	1.77921	3.89803	0.0001	0.0160155	yes			1.77921
XLOC_022753	XLOC_022753	CU929143.1	23:44683247-44693551	wt	mut	NOTEST	0.00651515	0.00189829	-1.7791	0	1	1	no			1.7791
XLOC_025055	XLOC_025055	CR762436.4	25:36213142-36213529	wt	mut	NOTEST	0.157715	0.045957	-1.77896	0	1	1	no			1.77896
XLOC_038269	XLOC_038269	5S_rRNA	9:19645473-19679893	wt	mut	OK	59.9051	17.4767	-1.77725	-35.6125	0.3905	0.998738	no			1.77725
XLOC_009935	XLOC_009935	zgc:136360	16:19315370-19319811	wt	mut	OK	0.965051	0.281674	-1.77658	-1.63749	0.5724	0.998738	no			1.77658
XLOC_012114	XLOC_012114	ros1	17:15088305-15116197	wt	mut	OK	3.36828	0.98342	-1.77613	-3.46296	0.0006	0.0626013	no			1.77613
XLOC_001334	XLOC_001334	CALHM1 (1 of 2)	1:50008652-50011851	wt	mut	OK	0.125199	0.428752	1.77592	1.69037	0.09535	0.998738	no			1.77592
XLOC_006980	XLOC_006980	-	13:22948816-22949808	wt	mut	OK	0.0700317	0.239693	1.77511	1.75474	0.183	0.998738	no			1.77511
XLOC_005480	XLOC_005480	AL954655.3	12:47164404-47174311	wt	mut	OK	0.0988997	0.338491	1.77508	2.15706	0.0467	0.998738	no			1.77508
XLOC_035850	XLOC_035850	-	7:75030890-75031784	wt	mut	OK	0.0795684	0.272287	1.77486	1.7964	0.183	0.998738	no			1.77486
XLOC_012575	XLOC_012575	-	17:3386401-3388115	wt	mut	OK	0.232445	0.0679293	-1.77478	-2.00061	0.09955	0.998738	no			1.77478
XLOC_000701	XLOC_000701	-	1:56673043-56676334	wt	mut	OK	5.0975	17.4411	1.77463	9.55401	5e-05	0.0088975	yes			1.77463
XLOC_018637	XLOC_018637	-	20:15017538-15018337	wt	mut	OK	0.0916696	0.313629	1.77454	1.84923	0.183	0.998738	no			1.77454
XLOC_032224	XLOC_032224	-	5:58799247-58800025	wt	mut	OK	0.0948586	0.324521	1.77446	1.86315	0.183	0.998738	no			1.77446
XLOC_031928	XLOC_031928	-	5:270282-271041	wt	mut	OK	0.0979413	0.335048	1.77438	1.87661	0.183	0.998738	no			1.77438
XLOC_021599	XLOC_021599	-	22:31409324-31410076	wt	mut	OK	0.0991282	0.339101	1.77435	1.88179	0.183	0.998738	no			1.77435
XLOC_022936	XLOC_022936	-	23:37618600-37619277	wt	mut	OK	0.113919	0.389594	1.77396	1.94631	0.183	0.998738	no			1.77396
XLOC_021821	XLOC_021821	5S_rRNA	23:15464176-15464293	wt	mut	OK	48.9382	14.3104	-1.77389	-94.8961	0.42155	0.998738	no			1.77389
XLOC_008282	XLOC_008282	-	14:24518940-24519598	wt	mut	OK	0.118394	0.404866	1.77385	1.96583	0.183	0.998738	no			1.77385
XLOC_013603	XLOC_013603	5S_rRNA	18:23652344-23806708	wt	mut	OK	21.4718	6.27997	-1.77361	-0.0789164	0.1043	0.998738	no			1.77361
XLOC_020389	XLOC_020389	CELA1 (4 of 8)	22:7524743-7530425	wt	mut	OK	21.7277	6.36217	-1.77194	-4.40621	5e-05	0.0088975	yes			1.77194
XLOC_000349	XLOC_000349	si:dkey-179o14.4	1:30973210-30974944	wt	mut	OK	0.193687	0.660442	1.76971	2.89015	0.10585	0.998738	no			1.76971
XLOC_027068	XLOC_027068	-	3:13272191-13272808	wt	mut	OK	3.10464	10.5852	1.76955	4.85772	0.0014	0.117391	no			1.76955
XLOC_011782	XLOC_011782	zgc:174356	17:39409907-39484436	wt	mut	OK	6.85297	2.01027	-1.76934	-4.15822	0.0008	0.0764919	no			1.76934
XLOC_006741	XLOC_006741	si:ch211-69e5.1	13:38305654-38437169	wt	mut	NOTEST	0.0580225	0.0170218	-1.76923	0	1	1	no			1.76923
XLOC_029884	XLOC_029884	-	4:20672322-20673732	wt	mut	OK	0.324388	0.095206	-1.7686	-2.1318	0.08815	0.998738	no			1.7686
XLOC_019351	XLOC_019351	csf1rb	21:42260211-42283861	wt	mut	OK	1.07333	0.315069	-1.76836	-3.20525	0.0028	0.187238	no			1.76836
XLOC_038846	XLOC_038846	-	9:50722242-50722365	wt	mut	OK	122.146	35.8624	-1.76806	-118.549	0.1953	0.998738	no			1.76806
XLOC_014837	XLOC_014837	SNORA3	19:18416501-18423595	wt	mut	OK	16.3976	4.81738	-1.76716	-0.422801	0.52885	0.998738	no			1.76716
XLOC_015360	XLOC_015360	-	19:41025641-41026889	wt	mut	OK	0.146667	0.499095	1.76677	2.39298	0.0565	0.998738	no			1.76677
XLOC_006447	XLOC_006447	CAMKMT (1 of 2),CAMKMT (2 of 2)	13:9927249-10185861	wt	mut	OK	5.83179	1.71384	-1.76671	-4.01438	0.00885	0.428857	no			1.76671
XLOC_016446	XLOC_016446	nebl	2:20873080-20878695	wt	mut	OK	1.16557	0.342786	-1.76565	-2.76192	0.01015	0.469819	no			1.76565
XLOC_006902	XLOC_006902	-	13:2376611-2376722	wt	mut	OK	257.339	75.7514	-1.76433	-280.692	0.24585	0.998738	no			1.76433
XLOC_027810	XLOC_027810	si:dkey-199m13.3	4:35490130-35496720	wt	mut	OK	0.0657579	0.223075	1.76229	1.69467	0.1182	0.998738	no			1.76229
XLOC_033922	XLOC_033922	si:dkey-28d5.10	7:5069333-5071259	wt	mut	NOTEST	0.0464931	0.0137092	-1.76188	0	1	1	no			1.76188
XLOC_016047	XLOC_016047	si:ch211-195j11.8	2:48377201-48379013	wt	mut	OK	0.151647	0.0447184	-1.76178	-1.1433	0.31945	0.998738	no			1.76178
XLOC_026153	XLOC_026153	si:dkeyp-86f5.2	3:2927061-2935314	wt	mut	NOTEST	0.0252372	0.00744307	-1.76158	0	1	1	no			1.76158
XLOC_011236	XLOC_011236	-	16:40206199-40207256	wt	mut	OK	0.11353	0.384908	1.76143	2.10303	0.1069	0.998738	no			1.76143
XLOC_027482	XLOC_027482	si:dkey-222f8.6	4:10877955-11071928	wt	mut	OK	0.063429	0.215041	1.76139	0.292853	0.4772	0.998738	no			1.76139
XLOC_017685	XLOC_017685	mep1a.2	20:35508600-35533719	wt	mut	OK	15.9356	4.70099	-1.76121	-3.85179	0.0016	0.124944	no			1.76121
XLOC_029108	XLOC_029108	CR388416.2	4:35789441-35791396	wt	mut	NOTEST	0.103448	0.0305282	-1.76069	0	1	1	no			1.76069
XLOC_039090	XLOC_039090	-	Zv9_NA240:25415-28158	wt	mut	OK	0.676679	2.29212	1.76014	3.47758	0.00205	0.147228	no			1.76014
XLOC_017455	XLOC_017455	si:dkey-86e18.2	20:15566001-15570350	wt	mut	NOTEST	0.0179709	0.0053069	-1.75972	0	1	1	no			1.75972
XLOC_008039	XLOC_008039	tdo2a	14:37987907-38013164	wt	mut	OK	29.057	8.58085	-1.7597	-3.4269	0.00125	0.107631	no			1.7597
XLOC_016199	XLOC_016199	si:dkey-264b2.2	2:60071067-60171903	wt	mut	OK	0.0661444	0.223901	1.75917	0.567654	0.438	0.998738	no			1.75917
XLOC_020998	XLOC_020998	-	22:8131629-8134028	wt	mut	OK	388.485	114.822	-1.75846	-336.973	0.1963	0.998738	no			1.75846
XLOC_004525	XLOC_004525	si:ch211-215l11.8	12:6878694-7176794	wt	mut	NOTEST	0.104655	0.0309336	-1.75839	0	1	1	no			1.75839
XLOC_028315	XLOC_028315	si:dkey-254e13.13	4:56436585-56444210	wt	mut	OK	1.13064	3.82354	1.75777	3.64611	0.00855	0.419395	no			1.75777
XLOC_000797	XLOC_000797	MFAP4 (7 of 14)	1:59843266-59844660	wt	mut	OK	2.08503	7.04904	1.75736	3.62325	0.00095	0.0874409	no			1.75736
XLOC_001258	XLOC_001258	CT033803.1	1:44477454-44482791	wt	mut	NOTEST	0.0471943	0.0139735	-1.75592	0	1	1	no			1.75592
XLOC_031049	XLOC_031049	TOR4A (2 of 4)	5:10372503-10838709	wt	mut	NOTEST	0.039586	0.0117224	-1.75573	0	1	1	no			1.75573
XLOC_000976	XLOC_000976	FRG1	1:15417525-15430769	wt	mut	OK	10.3829	34.9919	1.75281	4.15993	5e-05	0.0088975	yes			1.75281
XLOC_034811	XLOC_034811	si:ch211-165f21.7	7:6417773-6452052	wt	mut	NOTEST	0.101481	0.0301491	-1.75103	0	1	1	no			1.75103
XLOC_000692	XLOC_000692	si:ch73-343l4.6	1:56416612-56435399	wt	mut	NOTEST	0.0326843	0.00971365	-1.75051	0	1	1	no			1.75051
XLOC_019728	XLOC_019728	hif1al2	21:26672078-26807688	wt	mut	OK	2.36939	0.704234	-1.75039	-0.0799304	0.22245	0.998738	no			1.75039
XLOC_022708	XLOC_022708	stk35	23:42010170-42033406	wt	mut	OK	0.184779	0.0549587	-1.74938	-1.34315	0.17455	0.998738	no			1.74938
XLOC_000673	XLOC_000673	CR790369.1	1:55962302-55964271	wt	mut	NOTEST	0.0502491	0.0149704	-1.74698	0	1	1	no			1.74698
XLOC_034854	XLOC_034854	-	7:8727674-8829382	wt	mut	OK	0.219865	0.737951	1.74691	2.38308	0.06905	0.998738	no			1.74691
XLOC_040629	XLOC_040629	BX511215.1	Zv9_scaffold3530:1116509-1130252	wt	mut	NOTEST	0.0145005	0.00432107	-1.74664	0	1	1	no			1.74664
XLOC_025786	XLOC_025786	si:ch73-248e21.6	3:32757550-32766465	wt	mut	NOTEST	0.0750124	0.0223581	-1.74633	0	1	1	no			1.74633
XLOC_016758	XLOC_016758	snoU85	2:44811403-44839093	wt	mut	OK	0.323844	0.0965664	-1.74571	-0.279211	0.24235	0.998738	no			1.74571
XLOC_040454	XLOC_040454	-	Zv9_scaffold3510:92981-94792	wt	mut	OK	0.0524805	0.175741	1.7436	1.8574	0.12855	0.998738	no			1.7436
XLOC_002111	XLOC_002111	mtnr1bb	10:25611637-25645330	wt	mut	NOTEST	0.0346193	0.0103415	-1.74313	0	1	1	no			1.74313
XLOC_026212	XLOC_026212	CABZ01034854.1	3:5199296-5208959	wt	mut	NOTEST	0.0288678	0.0966215	1.74288	0	1	1	no			1.74288
XLOC_039005	XLOC_039005	-	Zv9_NA162:2723-3717	wt	mut	OK	0.0523956	0.175346	1.74269	1.57679	0.22735	0.998738	no			1.74269
XLOC_008258	XLOC_008258	-	14:16616303-16617254	wt	mut	OK	0.0552966	0.185042	1.74259	1.59197	0.22735	0.998738	no			1.74259
XLOC_033694	XLOC_033694	-	6:29541669-29542604	wt	mut	OK	0.112919	0.377857	1.74255	2.06162	0.12855	0.998738	no			1.74255
XLOC_017062	XLOC_017062	-	2:22265274-22266207	wt	mut	OK	0.0566086	0.189426	1.74254	1.59884	0.22735	0.998738	no			1.74254
XLOC_022906	XLOC_022906	-	23:32123578-32124436	wt	mut	OK	0.0628188	0.210176	1.74233	1.63134	0.22735	0.998738	no			1.74233
XLOC_012662	XLOC_012662	-	17:23725983-23726835	wt	mut	OK	0.063375	0.212034	1.74231	1.63425	0.22735	0.998738	no			1.74231
XLOC_032262	XLOC_032262	-	5:68991533-68992379	wt	mut	OK	0.0639411	0.213925	1.74229	1.63722	0.22735	0.998738	no			1.74229
XLOC_012635	XLOC_012635	-	17:14855645-14856485	wt	mut	OK	0.0645175	0.21585	1.74227	1.64023	0.22735	0.998738	no			1.74227
XLOC_021561	XLOC_021561	-	22:20485875-20486607	wt	mut	OK	0.0770125	0.257576	1.74183	1.70559	0.22735	0.998738	no			1.74183
XLOC_005585	XLOC_005585	-	12:7818470-7819185	wt	mut	OK	0.0794341	0.26566	1.74175	1.71825	0.22735	0.998738	no			1.74175
XLOC_007053	XLOC_007053	-	13:48080266-48080980	wt	mut	OK	0.0795813	0.266151	1.74174	1.71902	0.22735	0.998738	no			1.74174
XLOC_001751	XLOC_001751	-	1:59613907-59614559	wt	mut	OK	0.0899111	0.300623	1.74139	1.77301	0.22735	0.998738	no			1.74139
XLOC_040374	XLOC_040374	CR927215.3	Zv9_scaffold3498:213048-338670	wt	mut	NOTEST	0.0136293	0.00407677	-1.74121	0	1	1	no			1.74121
XLOC_008273	XLOC_008273	-	14:20573050-20573665	wt	mut	OK	0.0974605	0.325806	1.74112	1.81245	0.22735	0.998738	no			1.74112
XLOC_024097	XLOC_024097	-	24:39893189-39893785	wt	mut	OK	0.101852	0.34045	1.74097	1.83538	0.22735	0.998738	no			1.74097
XLOC_011505	XLOC_011505	il17a/f2	17:12593557-12596932	wt	mut	NOTEST	0.176797	0.0528925	-1.74096	0	1	1	no			1.74096
XLOC_020053	XLOC_020053	-	21:19619243-19619829	wt	mut	OK	0.104326	0.348698	1.74088	1.84829	0.22735	0.998738	no			1.74088
XLOC_020760	XLOC_020760	manf	22:35034560-35041152	wt	mut	OK	8.90876	29.773	1.74071	4.03823	0.0001	0.0160155	yes			1.74071
XLOC_015312	XLOC_015312	-	19:24711575-24712140	wt	mut	OK	0.109933	0.36739	1.74068	1.87755	0.22735	0.998738	no			1.74068
XLOC_038780	XLOC_038780	-	9:20304239-20304320	wt	mut	OK	13823.4	46195.2	1.74063	4126.7	0.0028	0.187238	no			1.74063
XLOC_013763	XLOC_013763	-	18:46917914-46929475	wt	mut	OK	7.00979	2.09762	-1.74062	-9.1659	0.1632	0.998738	no			1.74062
XLOC_013279	XLOC_013279	cngb1a	18:43916998-43933739	wt	mut	NOTEST	0.0381364	0.127411	1.74025	0	1	1	no			1.74025
XLOC_028390	XLOC_028390	CU694374.1	4:60807014-60807395	wt	mut	OK	1.2352	4.12666	1.74023	5.6843	0.1077	0.998738	no			1.74023
XLOC_033584	XLOC_033584	-	6:261179-261695	wt	mut	OK	0.125696	0.419907	1.74013	1.95973	0.22735	0.998738	no			1.74013
XLOC_022432	XLOC_022432	si:ch73-381f5.2	23:19424464-19429331	wt	mut	NOTEST	0.0189379	0.00566952	-1.73998	0	1	1	no			1.73998
XLOC_002645	XLOC_002645	si:dkey-273g18.1	10:26037452-26205077	wt	mut	NOTEST	0.0359024	0.0107495	-1.73982	0	1	1	no			1.73982
XLOC_017887	XLOC_017887	zp2.6	20:54562906-54564758	wt	mut	NOTEST	0.0368017	0.0110224	-1.73934	0	1	1	no			1.73934
XLOC_040804	XLOC_040804	-	Zv9_scaffold3560:7256-7715	wt	mut	OK	0.150847	0.503619	1.73925	2.09063	0.22735	0.998738	no			1.73925
XLOC_038877	XLOC_038877	-	9:54796880-54797338	wt	mut	OK	0.151378	0.505386	1.73923	2.09339	0.22735	0.998738	no			1.73923
XLOC_001690	XLOC_001690	-	1:35914780-35915225	wt	mut	OK	0.317278	1.05907	1.73898	2.74915	0.12855	0.998738	no			1.73898
XLOC_037362	XLOC_037362	-	8:32293798-32294232	wt	mut	OK	0.165348	0.551839	1.73875	2.16593	0.22735	0.998738	no			1.73875
XLOC_035616	XLOC_035616	-	7:12427102-12427523	wt	mut	OK	0.174042	0.580736	1.73844	2.21102	0.22735	0.998738	no			1.73844
XLOC_009343	XLOC_009343	rhoga	15:36900374-36916731	wt	mut	OK	0.075087	0.250537	1.73839	1.29834	0.1578	0.998738	no			1.73839
XLOC_029909	XLOC_029909	-	4:28453093-28455255	wt	mut	OK	0.16565	0.552579	1.73805	2.73171	0.0226	0.766844	no			1.73805
XLOC_022957	XLOC_022957	-	23:41581960-41582050	wt	mut	OK	398.719	1329.89	1.73786	1082.35	0.22735	0.998738	no			1.73786
XLOC_027356	XLOC_027356	si:ch73-177h5.3	4:1797108-1804218	wt	mut	NOTEST	0.0307387	0.00921901	-1.73737	0	1	1	no			1.73737
XLOC_003068	XLOC_003068	-	10:41317797-41474765	wt	mut	OK	0.208579	0.695413	1.73727	0.715528	0.5934	0.998738	no			1.73727
XLOC_017108	XLOC_017108	-	2:36874828-36875203	wt	mut	OK	0.213742	0.71254	1.7371	2.41613	0.22735	0.998738	no			1.7371
XLOC_029330	XLOC_029330	CR762475.1	4:44246202-44248437	wt	mut	NOTEST	0.0226112	0.00678297	-1.73705	0	1	1	no			1.73705
XLOC_017466	XLOC_017466	si:ch211-173b9.5	20:16760232-16761740	wt	mut	NOTEST	0.141998	0.0425997	-1.73695	0	1	1	no			1.73695
XLOC_033791	XLOC_033791	-	6:56925551-56925612	wt	mut	OK	17991.9	5398.17	-1.73681	-8640	0.2022	0.998738	no			1.73681
XLOC_020109	XLOC_020109	-	21:37168106-37168472	wt	mut	OK	0.223698	0.745561	1.73678	2.46736	0.2325	0.998738	no			1.73678
XLOC_037739	XLOC_037739	crygs4	9:23377939-23399587	wt	mut	NOTEST	0.0933367	0.0280077	-1.73662	0	1	1	no			1.73662
XLOC_040169	XLOC_040169	ccbl2	Zv9_scaffold3471:42615-46657	wt	mut	NOTEST	0.0391885	0.0117606	-1.73647	0	1	1	no			1.73647
XLOC_013706	XLOC_013706	pglyrp5	18:39199726-39202992	wt	mut	OK	0.646555	2.15408	1.73623	4.02778	0.0091	0.437005	no			1.73623
XLOC_016059	XLOC_016059	-	2:49055726-49059458	wt	mut	OK	1.27639	0.383134	-1.73616	-3.17686	0.17	0.998738	no			1.73616
XLOC_030244	XLOC_030244	aldh3b2	5:21262498-21277397	wt	mut	OK	0.109814	0.3658	1.73599	0.877262	0.43065	0.998738	no			1.73599
XLOC_001646	XLOC_001646	-	1:20652864-20657524	wt	mut	OK	0.475515	0.142874	-1.73475	-3.08694	0.0064	0.352837	no			1.73475
XLOC_026126	XLOC_026126	si:dkey-167k11.3	3:1128709-1131434	wt	mut	OK	0.460754	0.138456	-1.73457	-2.15162	0.4231	0.998738	no			1.73457
XLOC_037280	XLOC_037280	-	8:7041090-7041314	wt	mut	OK	3.03223	0.91139	-1.73424	-5.34593	0.2022	0.998738	no			1.73424
XLOC_022021	XLOC_022021	si:dkey-203c4.2	23:29187419-29198759	wt	mut	NOTEST	0.100476	0.0302074	-1.73388	0	1	1	no			1.73388
XLOC_035947	XLOC_035947	hsp70l	8:5006698-5009452	wt	mut	OK	5.4431	1.63717	-1.73322	-2.71249	0.00015	0.0222437	yes			1.73322
XLOC_012868	XLOC_012868	-	18:5244401-5254541	wt	mut	OK	0.185163	0.615562	1.73311	2.78834	0.13535	0.998738	no			1.73311
XLOC_007505	XLOC_007505	-	14:33670856-33671810	wt	mut	OK	0.173415	0.576288	1.73256	2.77126	0.16165	0.998738	no			1.73256
XLOC_008300	XLOC_008300	-	14:30860601-30861958	wt	mut	OK	4.29709	1.2931	-1.73253	-3.96973	0.00145	0.120324	no			1.73253
XLOC_034523	XLOC_034523	DPEP1	7:57878820-57900669	wt	mut	OK	9.00923	2.71126	-1.73244	-3.78561	0.0001	0.0160155	yes			1.73244
XLOC_001914	XLOC_001914	ITGA2 (2 of 2)	10:8937381-9031759	wt	mut	OK	1.25602	4.17256	1.73207	1.96474	0.06695	0.998738	no			1.73207
XLOC_010685	XLOC_010685	has1	16:27179657-27185491	wt	mut	NOTEST	0.110811	0.0333608	-1.73188	0	1	1	no			1.73188
XLOC_014593	XLOC_014593	eomesa	19:839728-853794	wt	mut	OK	1.20182	0.361831	-1.73183	-3.14359	0.00405	0.248041	no			1.73183
XLOC_018989	XLOC_018989	si:dkey-11o15.6	21:13498752-13584335	wt	mut	NOTEST	0.0344168	0.0103619	-1.73183	0	1	1	no			1.73183
XLOC_009317	XLOC_009317	-	15:35605445-35606169	wt	mut	OK	0.130864	0.434452	1.73113	2.16735	0.2325	0.998738	no			1.73113
XLOC_021197	XLOC_021197	AL773593.1	22:21274804-21367189	wt	mut	OK	399.242	120.361	-1.7299	-0.0880657	0.1272	0.998738	no			1.7299
XLOC_037361	XLOC_037361	-	8:32269475-32269734	wt	mut	OK	0.48827	1.61958	1.72987	3.79056	0.2325	0.998738	no			1.72987
XLOC_017138	XLOC_017138	-	2:47145691-47145757	wt	mut	OK	7098.03	2140.4	-1.72954	-4588.67	0.2515	0.998738	no			1.72954
XLOC_015649	XLOC_015649	si:dkey-236a14.12	2:18556678-18564712	wt	mut	NOTEST	0.121495	0.0366636	-1.72848	0	1	1	no			1.72848
XLOC_027543	XLOC_027543	si:ch211-286j13.1,si:dkey-13i19.10	4:15831716-15850026	wt	mut	OK	0.418317	1.38595	1.7282	2.71706	0.1875	0.998738	no			1.7282
XLOC_037838	XLOC_037838	si:dkey-18p12.4	9:31421223-31426053	wt	mut	NOTEST	0.0322765	0.00974325	-1.72801	0	1	1	no			1.72801
XLOC_000060	XLOC_000060	mir92a-1	1:2806868-2806953	wt	mut	OK	620.441	187.32	-1.72779	-873.111	0.4231	0.998738	no			1.72779
XLOC_013147	XLOC_013147	v2ra16	18:31539356-31543382	wt	mut	NOTEST	0.0221111	0.0066762	-1.72767	0	1	1	no			1.72767
XLOC_030420	XLOC_030420	si:dkey-220k22.3	5:33242606-33410824	wt	mut	OK	1.24324	4.11423	1.72651	1.59151	0.38995	0.998738	no			1.72651
XLOC_028667	XLOC_028667	-	4:15374245-15381331	wt	mut	OK	9.60341	31.7793	1.72647	5.79529	5e-05	0.0088975	yes			1.72647
XLOC_024021	XLOC_024021	-	24:27741615-27741678	wt	mut	OK	3393.66	11226.7	1.72602	6389.06	0.2325	0.998738	no			1.72602
XLOC_024102	XLOC_024102	-	24:40159114-40159340	wt	mut	OK	0.735873	2.43352	1.72551	4.96784	0.2325	0.998738	no			1.72551
XLOC_037580	XLOC_037580	si:dkeyp-118h3.1	9:6755005-6757343	wt	mut	OK	0.14146	0.46773	1.72528	1.99676	0.17185	0.998738	no			1.72528
XLOC_012602	XLOC_012602	-	17:5403061-5403383	wt	mut	OK	0.867605	0.262509	-1.72467	-2.73505	0.2515	0.998738	no			1.72467
XLOC_031131	XLOC_031131	foxn4	5:21168830-21183494	wt	mut	OK	0.874381	0.264662	-1.72411	-2.79858	0.0055	0.314029	no			1.72411
XLOC_018865	XLOC_018865	si:rp71-1h20.4	21:2765174-2765462	wt	mut	OK	3.56949	1.08093	-1.72345	-9.51295	0.4231	0.998738	no			1.72345
XLOC_007201	XLOC_007201	AL929558.2	14:2346912-2809740	wt	mut	NOTEST	0.0428745	0.0129908	-1.72263	0	1	1	no			1.72263
XLOC_024380	XLOC_024380	pth1a	25:18348087-18348986	wt	mut	OK	0.0938087	0.3096	1.72261	1.88996	0.2325	0.998738	no			1.72261
XLOC_020978	XLOC_020978	CABZ01065328.1	22:6868834-6870155	wt	mut	NOTEST	0.0686896	0.0208137	-1.72256	0	1	1	no			1.72256
XLOC_000685	XLOC_000685	si:ch73-341p18.5	1:56242922-56247139	wt	mut	NOTEST	0.046531	0.0141002	-1.72247	0	1	1	no			1.72247
XLOC_037127	XLOC_037127	sult1st3	8:48713194-48735311	wt	mut	OK	13.9677	4.23289	-1.72238	-3.87823	0.0002	0.0282211	yes			1.72238
XLOC_000069	XLOC_000069	cpo	1:4464894-4476319	wt	mut	OK	12.9392	3.9214	-1.7223	-5.48995	0.0002	0.0282211	yes			1.7223
XLOC_016974	XLOC_016974	-	2:2795631-2796011	wt	mut	OK	0.834318	0.252878	-1.72216	-2.49271	0.20225	0.998738	no			1.72216
XLOC_012047	XLOC_012047	si:rp71-40n14.1	17:8699585-8707902	wt	mut	OK	0.207502	0.0629027	-1.72193	-1.62168	0.33115	0.998738	no			1.72193
XLOC_027168	XLOC_027168	-	3:33699084-33699488	wt	mut	OK	0.93442	0.283361	-1.72143	-2.62071	0.1701	0.998738	no			1.72143
XLOC_022892	XLOC_022892	-	23:25513290-25513714	wt	mut	OK	0.515869	0.156492	-1.72092	-2.14052	0.2515	0.998738	no			1.72092
XLOC_012915	XLOC_012915	si:dkey-5i3.6	18:8354490-8357400	wt	mut	NOTEST	0.0803585	0.0243773	-1.72091	0	1	1	no			1.72091
XLOC_039753	XLOC_039753	zgc:171695	Zv9_NA876:29099-31113	wt	mut	NOTEST	0.0321344	0.00975028	-1.7206	0	1	1	no			1.7206
XLOC_004378	XLOC_004378	-	11:41941573-41943209	wt	mut	OK	0.225262	0.74235	1.7205	2.77295	0.0229	0.771304	no			1.7205
XLOC_009478	XLOC_009478	-	15:652399-652921	wt	mut	OK	0.617637	0.187584	-1.71922	-2.23769	0.1701	0.998738	no			1.71922
XLOC_015297	XLOC_015297	-	19:19436446-19436978	wt	mut	OK	0.240149	0.0729423	-1.7191	-1.63104	0.33115	0.998738	no			1.7191
XLOC_023001	XLOC_023001	-	23:45542618-45543152	wt	mut	OK	0.716442	0.217614	-1.71908	-2.33858	0.14805	0.998738	no			1.71908
XLOC_040270	XLOC_040270	-	Zv9_scaffold3484:667-1205	wt	mut	OK	0.472376	0.143485	-1.71903	-1.99758	0.20225	0.998738	no			1.71903
XLOC_005591	XLOC_005591	-	12:9289468-9289550	wt	mut	OK	2593.57	788.075	-1.71854	-1671.58	0.20225	0.998738	no			1.71854
XLOC_024032	XLOC_024032	-	24:30819277-30882476	wt	mut	OK	0.718072	0.218211	-1.7184	-0.581601	0.64085	0.998738	no			1.7184
XLOC_013920	XLOC_013920	-	18:31876310-31876923	wt	mut	OK	0.293714	0.0892602	-1.71832	-1.76149	0.2515	0.998738	no			1.71832
XLOC_024023	XLOC_024023	-	24:28401467-28402115	wt	mut	OK	0.362681	0.110239	-1.71807	-1.84712	0.20225	0.998738	no			1.71807
XLOC_024100	XLOC_024100	-	24:39896932-39897623	wt	mut	OK	0.332496	0.101082	-1.71781	-1.80571	0.20225	0.998738	no			1.71781
XLOC_039318	XLOC_039318	-	Zv9_NA433:7370-8062	wt	mut	OK	0.580744	0.176553	-1.7178	-2.21093	0.1314	0.998738	no			1.7178
XLOC_020120	XLOC_020120	-	21:40620435-40621144	wt	mut	OK	0.321302	0.0976856	-1.71771	-1.79036	0.20225	0.998738	no			1.71771
XLOC_017263	XLOC_017263	-	2:59306039-59306752	wt	mut	OK	0.318916	0.0969616	-1.71769	-1.78709	0.20225	0.998738	no			1.71769
XLOC_003093	XLOC_003093	-	10:43836665-43837402	wt	mut	OK	0.228984	0.0696249	-1.71757	-1.65095	0.2515	0.998738	no			1.71757
XLOC_033041	XLOC_033041	si:ch211-155d24.7	6:8611498-8623096	wt	mut	OK	0.0721274	0.23721	1.71755	1.90093	0.115	0.998738	no			1.71755
XLOC_008274	XLOC_008274	-	14:20920143-20920908	wt	mut	OK	0.218129	0.0663301	-1.71745	-1.63241	0.2515	0.998738	no			1.71745
XLOC_027189	XLOC_027189	-	3:43266034-43266800	wt	mut	OK	0.362935	0.110364	-1.71744	-1.92918	0.1701	0.998738	no			1.71744
XLOC_015296	XLOC_015296	-	19:19435401-19436235	wt	mut	OK	0.585939	0.178208	-1.71718	-2.28222	0.0961	0.998738	no			1.71718
XLOC_023984	XLOC_023984	-	24:14796697-14797539	wt	mut	OK	0.385945	0.117384	-1.71716	-1.98602	0.14805	0.998738	no			1.71716
XLOC_012645	XLOC_012645	-	17:15928682-15929525	wt	mut	OK	0.385368	0.117209	-1.71715	-1.98541	0.14805	0.998738	no			1.71715
XLOC_026960	XLOC_026960	-	3:1189924-1447949	wt	mut	OK	0.258848	0.0787295	-1.71713	-0.346562	0.5726	0.998738	no			1.71713
XLOC_015313	XLOC_015313	-	19:24767879-24768736	wt	mut	OK	0.251643	0.0765393	-1.71711	-1.69482	0.20225	0.998738	no			1.71711
XLOC_000496	XLOC_000496	si:dkey-22i16.10	1:44386173-44391806	wt	mut	NOTEST	0.0210825	0.00641276	-1.71703	0	1	1	no			1.71703
XLOC_020047	XLOC_020047	-	21:14111690-14112594	wt	mut	OK	0.235434	0.071616	-1.71697	-1.67258	0.20225	0.998738	no			1.71697
XLOC_014646	XLOC_014646	si:ch211-133n4.10	19:3847504-3849922	wt	mut	NOTEST	0.0700204	0.0212993	-1.71697	0	1	1	no			1.71697
XLOC_033828	XLOC_033828	-	6:59507596-59508504	wt	mut	OK	0.23415	0.0712261	-1.71696	-1.67082	0.20225	0.998738	no			1.71696
XLOC_013996	XLOC_013996	-	18:49627066-49627979	wt	mut	OK	0.232565	0.0707447	-1.71694	-1.66865	0.20225	0.998738	no			1.71694
XLOC_006908	XLOC_006908	-	13:3015219-3016135	wt	mut	OK	0.579061	0.176147	-1.71693	-2.31748	0.08655	0.998738	no			1.71693
XLOC_017090	XLOC_017090	-	2:29689585-29690535	wt	mut	OK	0.221471	0.0673745	-1.71685	-1.65343	0.20225	0.998738	no			1.71685
XLOC_029919	XLOC_029919	-	4:29167566-29168534	wt	mut	OK	0.216448	0.0658484	-1.7168	-1.64655	0.20225	0.998738	no			1.7168
XLOC_027057	XLOC_027057	-	3:12562244-12563217	wt	mut	OK	0.215093	0.0654367	-1.71679	-1.64469	0.20225	0.998738	no			1.71679
XLOC_015401	XLOC_015401	-	19:48673311-48674297	wt	mut	OK	0.529121	0.160975	-1.71676	-2.27939	0.08655	0.998738	no			1.71676
XLOC_020114	XLOC_020114	-	21:38720177-38726243	wt	mut	OK	0.311335	0.0947202	-1.71673	-0.815823	0.52995	0.998738	no			1.71673
XLOC_011298	XLOC_011298	-	16:53030090-53031147	wt	mut	OK	0.194623	0.0592166	-1.71661	-1.61661	0.20225	0.998738	no			1.71661
XLOC_029978	XLOC_029978	-	4:50299688-50300753	wt	mut	NOTEST	0.144656	0.044014	-1.7166	0	1	1	no			1.7166
XLOC_037323	XLOC_037323	-	8:21361905-21363064	wt	mut	OK	0.145385	0.477799	1.71652	2.28127	0.0772	0.998738	no			1.71652
XLOC_004263	XLOC_004263	-	11:11997760-11998859	wt	mut	OK	0.0774096	0.254384	1.71642	1.84107	0.16195	0.998738	no			1.71642
XLOC_002996	XLOC_002996	-	10:16901902-16903090	wt	mut	OK	0.211839	0.0644644	-1.71639	-1.74618	0.1701	0.998738	no			1.71639
XLOC_001735	XLOC_001735	-	1:55024092-55025117	wt	mut	OK	0.0841437	0.276487	1.71628	1.86627	0.16195	0.998738	no			1.71628
XLOC_039970	XLOC_039970	-	Zv9_NA990:1931-2908	wt	mut	OK	0.178351	0.585999	1.71618	2.35843	0.07755	0.998738	no			1.71618
XLOC_025621	XLOC_025621	ifnphi3	3:22558520-22560658	wt	mut	NOTEST	0.119887	0.036494	-1.71594	0	1	1	no			1.71594
XLOC_006976	XLOC_006976	-	13:22250045-22251701	wt	mut	OK	0.43478	0.13235	-1.71593	-2.38563	0.04855	0.998738	no			1.71593
XLOC_035770	XLOC_035770	-	7:62375496-62376285	wt	mut	OK	0.116451	0.382467	1.71561	1.98708	0.1633	0.998738	no			1.71561
XLOC_005703	XLOC_005703	-	12:46130280-46130961	wt	mut	OK	0.706372	2.31915	1.71509	3.40097	0.01925	0.693585	no			1.71509
XLOC_024054	XLOC_024054	-	24:33822672-33823283	wt	mut	OK	0.163922	0.538008	1.71462	2.16435	0.1633	0.998738	no			1.71462
XLOC_039409	XLOC_039409	CABZ01073390.1	Zv9_NA551:41603-42103	wt	mut	NOTEST	0.19498	0.059431	-1.71404	0	1	1	no			1.71404
XLOC_017092	XLOC_017092	-	2:30735223-30735769	wt	mut	OK	0.192587	0.631826	1.71402	2.27122	0.1633	0.998738	no			1.71402
XLOC_028563	XLOC_028563	adm2a	4:8940789-8954113	wt	mut	OK	1.7644	5.78691	1.71361	3.79646	0.00015	0.0222437	yes			1.71361
XLOC_036900	XLOC_036900	MPEG1 (3 of 3)	8:30503989-30506219	wt	mut	NOTEST	0.0313891	0.00958773	-1.711	0	1	1	no			1.711
XLOC_029473	XLOC_029473	si:dkey-222o15.3	4:47846218-47849127	wt	mut	NOTEST	0.152042	0.0464547	-1.71058	0	1	1	no			1.71058
XLOC_031301	XLOC_031301	snx19a	5:31990103-32019868	wt	mut	NOTEST	0.0320805	0.104975	1.71027	0	1	1	no			1.71027
XLOC_007359	XLOC_007359	olfcj1	14:17920712-17923942	wt	mut	NOTEST	0.0244676	0.00747932	-1.70989	0	1	1	no			1.70989
XLOC_003483	XLOC_003483	rs1	11:31119809-31127552	wt	mut	OK	0.483157	1.58055	1.70986	2.49612	0.01935	0.695623	no			1.70986
XLOC_018850	XLOC_018850	BX890539.1	21:2587341-2587427	wt	mut	OK	645.706	197.387	-1.70985	-918.712	0.4231	0.998738	no			1.70985
XLOC_006823	XLOC_006823	B2M (3 of 3)	13:48782293-48786241	wt	mut	OK	0.142601	0.466418	1.70964	2.31115	0.16355	0.998738	no			1.70964
XLOC_021227	XLOC_021227	si:dkey-114d20.9	22:24354000-24408939	wt	mut	OK	0.926884	0.283384	-1.70963	-0.839738	0.42505	0.998738	no			1.70963
XLOC_025709	XLOC_025709	ptx4	3:27793196-27814566	wt	mut	OK	0.072911	0.23839	1.70912	0.182974	0.518	0.998738	no			1.70912
XLOC_014014	XLOC_014014	CABZ01103847.1	19:6893-335446	wt	mut	OK	35.8136	10.9587	-1.70843	-0.346511	0.74625	0.998738	no			1.70843
XLOC_029527	XLOC_029527	si:dkey-51d8.10	4:50771119-50834920	wt	mut	NOTEST	0.112013	0.0342797	-1.70823	0	1	1	no			1.70823
XLOC_001808	XLOC_001808	C3AR1	10:1928071-1929034	wt	mut	OK	0.196949	0.643176	1.70739	2.97137	0.096	0.998738	no			1.70739
XLOC_010010	XLOC_010010	zgc:194131	16:26186488-26187831	wt	mut	OK	331.07	101.438	-1.70654	-3.32919	0.0014	0.117391	no			1.70654
XLOC_000931	XLOC_000931	si:dkey-26i13.3	1:10807374-10812757	wt	mut	NOTEST	0.110312	0.0338077	-1.70617	0	1	1	no			1.70617
XLOC_007519	XLOC_007519	zdhhc24	14:34838404-35021265	wt	mut	OK	0.0582774	0.189936	1.70451	0.332584	0.65545	0.998738	no			1.70451
XLOC_005473	XLOC_005473	CABZ01048958.1	12:47019878-47031879	wt	mut	OK	1.08589	3.5382	1.70414	3.62151	0.00155	0.124744	no			1.70414
XLOC_003621	XLOC_003621	HRASLS	11:45704913-46269111	wt	mut	OK	0.269452	0.877859	1.70396	0.0361978	0.06045	0.998738	no			1.70396
XLOC_035602	XLOC_035602	-	7:9774653-9775265	wt	mut	OK	0.228966	0.745531	1.70313	2.36558	0.11705	0.998738	no			1.70313
XLOC_016807	XLOC_016807	CR381673.1	2:48595933-48629072	wt	mut	NOTEST	0.133776	0.0410934	-1.70284	0	1	1	no			1.70284
XLOC_009291	XLOC_009291	agmo	15:33630976-33714780	wt	mut	OK	47.6023	14.6304	-1.70206	-3.94394	0.00015	0.0222437	yes			1.70206
XLOC_013887	XLOC_013887	-	18:12611401-12611908	wt	mut	OK	0.301222	0.980061	1.70204	2.5759	0.11705	0.998738	no			1.70204
XLOC_020465	XLOC_020465	lsm7	22:10862660-10866197	wt	mut	OK	32.4008	105.414	1.70196	6.34406	0.0002	0.0282211	yes			1.70196
XLOC_001691	XLOC_001691	-	1:35970186-35970639	wt	mut	OK	0.359545	1.16911	1.70117	2.74524	0.11705	0.998738	no			1.70117
XLOC_032869	XLOC_032869	or137-3	6:52826824-52827757	wt	mut	NOTEST	0.0958899	0.0295084	-1.70026	0	1	1	no			1.70026
XLOC_014807	XLOC_014807	SNORD99	19:15448064-15462787	wt	mut	OK	1509.82	464.896	-1.6994	-210.83	0.16095	0.998738	no			1.6994
XLOC_021157	XLOC_021157	SBNO2 (2 of 3),SBNO2 (3 of 3)	22:17916316-18005300	wt	mut	OK	4.76348	15.4683	1.69923	3.8807	0.0003	0.0387472	yes			1.69923
XLOC_002640	XLOC_002640	kpna7	10:25839745-25842829	wt	mut	NOTEST	0.0260044	0.084363	1.69786	0	1	1	no			1.69786
XLOC_039510	XLOC_039510	-	Zv9_NA639:38003-38696	wt	mut	OK	0.24841	0.805545	1.69724	2.44931	0.09015	0.998738	no			1.69724
XLOC_025519	XLOC_025519	epor	3:14162880-14165789	wt	mut	OK	0.174262	0.053758	-1.69671	-1.1857	0.23805	0.998738	no			1.69671
XLOC_001859	XLOC_001859	-	10:5537259-5584921	wt	mut	OK	0.364609	0.112517	-1.69621	-1.34337	0.5326	0.998738	no			1.69621
XLOC_017873	XLOC_017873	dio3b	20:54158517-54165791	wt	mut	OK	9.42774	30.5424	1.69583	3.79321	0.0004	0.0476297	yes			1.69583
XLOC_001891	XLOC_001891	si:dkeyp-35f12.3	10:7615648-7650378	wt	mut	NOTEST	0.0185845	0.0601819	1.69523	0	1	1	no			1.69523
XLOC_028560	XLOC_028560	si:dkeyp-27e10.6	4:8889331-8898578	wt	mut	OK	0.124734	0.403426	1.69345	2.08379	0.02745	0.855302	no			1.69345
XLOC_004397	XLOC_004397	-	11:44570499-44571656	wt	mut	OK	3.43808	1.06393	-1.69219	-3.72467	0.00335	0.213328	no			1.69219
XLOC_001172	XLOC_001172	si:dkey-151m22.9	1:34378749-34379798	wt	mut	NOTEST	0.0604028	0.194982	1.69065	0	1	1	no			1.69065
XLOC_033420	XLOC_033420	tnfrsf18	6:42906689-42915156	wt	mut	NOTEST	0.0641057	0.20645	1.68727	0	1	1	no			1.68727
XLOC_001366	XLOC_001366	junba	1:52226931-52228476	wt	mut	OK	11.227	36.1289	1.68618	3.73175	5e-05	0.0088975	yes			1.68618
XLOC_008174	XLOC_008174	-	14:752452-754378	wt	mut	OK	1.17684	0.365741	-1.68603	-3.16178	0.0079	0.398496	no			1.68603
XLOC_037478	XLOC_037478	-	8:55618132-55618249	wt	mut	OK	286.927	89.1774	-1.68593	-206.574	0.15355	0.998738	no			1.68593
XLOC_036249	XLOC_036249	ocstamp	8:29543955-29551358	wt	mut	OK	0.37189	1.19556	1.68474	3.98094	0.01925	0.693585	no			1.68474
XLOC_008320	XLOC_008320	-	14:42173914-42567308	wt	mut	OK	0.702225	0.218557	-1.68392	-0.56736	0.6532	0.998738	no			1.68392
XLOC_007377	XLOC_007377	si:ch211-198f4.4	14:19640135-19644853	wt	mut	NOTEST	0.124913	0.0389329	-1.68186	0	1	1	no			1.68186
XLOC_005479	XLOC_005479	AL954655.1	12:47144407-47148097	wt	mut	OK	0.111734	0.358289	1.68105	2.08099	0.08195	0.998738	no			1.68105
XLOC_039185	XLOC_039185	CABZ01079804.1	Zv9_NA331:108439-110923	wt	mut	OK	17.9781	57.6453	1.68096	7.91594	0.0002	0.0282211	yes			1.68096
XLOC_008342	XLOC_008342	-	14:48935263-48935951	wt	mut	OK	1.05905	0.330432	-1.68035	-2.65442	0.06335	0.998738	no			1.68035
XLOC_001723	XLOC_001723	-	1:52705995-52707620	wt	mut	OK	1.55918	0.486634	-1.67988	-3.27683	0.00735	0.383433	no			1.67988
XLOC_030525	XLOC_030525	si:dkey-58f10.13	5:40262581-40265891	wt	mut	NOTEST	0.0546369	0.175026	1.67962	0	1	1	no			1.67962
XLOC_006187	XLOC_006187	col19a1	13:39018729-39675972	wt	mut	OK	0.241515	0.773506	1.6793	0.310798	0.60395	0.998738	no			1.6793
XLOC_029539	XLOC_029539	si:dkeyp-80d11.4	4:51536446-51537928	wt	mut	OK	3.13586	0.979993	-1.67802	-3.46218	0.00715	0.377924	no			1.67802
XLOC_011408	XLOC_011408	-	17:2205298-2206483	wt	mut	OK	0.771355	0.241062	-1.67799	-2.03857	0.052	0.998738	no			1.67799
XLOC_032880	XLOC_032880	si:dkeyp-3f10.12	6:52884641-52885571	wt	mut	NOTEST	0.109729	0.0343113	-1.67718	0	1	1	no			1.67718
XLOC_006928	XLOC_006928	-	13:7139238-7140888	wt	mut	OK	1.41636	0.442959	-1.67694	-3.20773	0.00805	0.40101	no			1.67694
XLOC_040104	XLOC_040104	-	Zv9_scaffold3461:8164-9426	wt	mut	OK	0.052647	0.168231	1.67602	1.57529	0.19955	0.998738	no			1.67602
XLOC_009528	XLOC_009528	-	15:5639305-5640523	wt	mut	NOTEST	0.0274333	0.0876584	1.67597	0	1	1	no			1.67597
XLOC_018801	XLOC_018801	-	20:54991680-54992777	wt	mut	NOTEST	0.031031	0.0991414	1.67578	0	1	1	no			1.67578
XLOC_021560	XLOC_021560	-	22:18752843-18753928	wt	mut	OK	0.0628798	0.200893	1.67576	1.61725	0.19955	0.998738	no			1.67576
XLOC_015827	XLOC_015827	si:dkey-32m20.1	2:31170208-31174496	wt	mut	OK	1.37335	0.429917	-1.67557	-2.70503	0.0098	0.46027	no			1.67557
XLOC_010187	XLOC_010187	si:ch211-207m11.2	16:40100418-40103583	wt	mut	OK	0.123763	0.39534	1.67552	1.94515	0.31755	0.998738	no			1.67552
XLOC_015358	XLOC_015358	-	19:41024120-41025067	wt	mut	OK	0.148221	0.47345	1.67546	2.14292	0.10165	0.998738	no			1.67546
XLOC_031935	XLOC_031935	-	5:802274-806777	wt	mut	OK	0.0780501	0.249291	1.67536	0.924504	0.37475	0.998738	no			1.67536
XLOC_015214	XLOC_015214	-	19:365657-366467	wt	mut	OK	0.135125	0.431494	1.67505	2.04254	0.1438	0.998738	no			1.67505
XLOC_018554	XLOC_018554	-	20:436558-437282	wt	mut	OK	0.156267	0.49888	1.67468	2.11069	0.1438	0.998738	no			1.67468
XLOC_038767	XLOC_038767	-	9:16680980-16681680	wt	mut	OK	0.108934	0.347742	1.67456	1.80584	0.19955	0.998738	no			1.67456
XLOC_003064	XLOC_003064	-	10:40099866-40100413	wt	mut	OK	0.153657	0.490106	1.67338	1.98859	0.19955	0.998738	no			1.67338
XLOC_012901	XLOC_012901	si:dkey-238c7.13	18:7047760-7050665	wt	mut	OK	1.06445	3.39394	1.67285	2.57147	0.0119	0.521435	no			1.67285
XLOC_020805	XLOC_020805	-	22:40846340-40846712	wt	mut	OK	13.822	4.33524	-1.67278	-12.9911	0.1193	0.998738	no			1.67278
XLOC_020444	XLOC_020444	BX539307.2	22:10090948-10095246	wt	mut	OK	0.121411	0.387038	1.67258	2.28601	0.1438	0.998738	no			1.67258
XLOC_032200	XLOC_032200	-	5:50784655-50785127	wt	mut	OK	0.192353	0.613101	1.67236	2.14631	0.19955	0.998738	no			1.67236
XLOC_037339	XLOC_037339	-	8:24261917-24261994	wt	mut	OK	1206.53	3844.13	1.67179	2195.23	0.19955	0.998738	no			1.67179
XLOC_035672	XLOC_035672	-	7:23699383-23699823	wt	mut	OK	0.215493	0.686568	1.67176	2.2404	0.19955	0.998738	no			1.67176
XLOC_026302	XLOC_026302	cyp2k18	3:12551665-12557237	wt	mut	OK	5.49706	1.72558	-1.67158	-3.70412	0.00015	0.0222437	yes			1.67158
XLOC_005477	XLOC_005477	zgc:153932	12:47074385-47100301	wt	mut	OK	9.09759	28.978	1.6714	3.75862	0.00015	0.0222437	yes			1.6714
XLOC_027306	XLOC_027306	-	3:61948827-61996188	wt	mut	OK	0.230195	0.733213	1.67137	0.407704	0.5718	0.998738	no			1.67137
XLOC_007759	XLOC_007759	TMEM173	14:7732737-7751201	wt	mut	OK	0.976879	3.10851	1.66997	3.25168	0.0015	0.121945	no			1.66997
XLOC_004946	XLOC_004946	ndr2	12:49428046-49436463	wt	mut	NOTEST	0.0258693	0.0822955	1.66957	0	1	1	no			1.66957
XLOC_002152	XLOC_002152	-	10:28911137-28913030	wt	mut	OK	0.106936	0.340173	1.66952	3.35043	0.1254	0.998738	no			1.66952
XLOC_035565	XLOC_035565	-	7:4645947-4646300	wt	mut	OK	0.15987	0.508427	1.66914	2.01941	0.31755	0.998738	no			1.66914
XLOC_037221	XLOC_037221	-	8:23248-23598	wt	mut	OK	0.162567	0.516958	1.66902	2.03582	0.31755	0.998738	no			1.66902
XLOC_036558	XLOC_036558	CABZ01114120.1	8:1648191-1649718	wt	mut	NOTEST	0.0806172	0.025385	-1.66711	0	1	1	no			1.66711
XLOC_000698	XLOC_000698	-	1:56574535-56575156	wt	mut	OK	1.20897	3.83604	1.66584	5.67021	0.0299	0.896748	no			1.66584
XLOC_032663	XLOC_032663	-	6:30530774-30531909	wt	mut	OK	0.383765	1.21722	1.6653	3.30156	0.1996	0.998738	no			1.6653
XLOC_016863	XLOC_016863	admp	2:54071702-54087723	wt	mut	NOTEST	0.0179851	0.057042	1.66522	0	1	1	no			1.66522
XLOC_008714	XLOC_008714	or102-4	15:30774364-30775589	wt	mut	OK	0.239911	0.0756462	-1.66516	-0.877864	0.2617	0.998738	no			1.66516
XLOC_002566	XLOC_002566	si:ch211-127i16.2	10:19458383-19528276	wt	mut	OK	8.91062	2.81044	-1.66473	-3.85238	0.00025	0.0339311	yes			1.66473
XLOC_018808	XLOC_018808	-	20:55916495-55916757	wt	mut	OK	0.315496	0.999147	1.66307	2.94359	0.31755	0.998738	no			1.66307
XLOC_038569	XLOC_038569	-	9:42817909-42857554	wt	mut	OK	1.43838	0.454297	-1.66274	-0.57046	0.6424	0.998738	no			1.66274
XLOC_012631	XLOC_012631	-	17:14443206-14444182	wt	mut	OK	0.464292	0.146682	-1.66234	-2.12158	0.10695	0.998738	no			1.66234
XLOC_027618	XLOC_027618	zgc:77651	4:24765245-24778640	wt	mut	OK	0.45063	1.42634	1.6623	2.8841	0.00735	0.383433	no			1.6623
XLOC_026996	XLOC_026996	-	3:6032309-6040674	wt	mut	OK	0.343573	1.08741	1.6622	0.598877	0.43895	0.998738	no			1.6622
XLOC_030530	XLOC_030530	si:dkey-58f10.7	5:40320596-40321800	wt	mut	OK	0.110128	0.348396	1.66155	1.92323	0.31775	0.998738	no			1.66155
XLOC_034922	XLOC_034922	MPPED2 (1 of 2)	7:17113591-17226509	wt	mut	OK	1.14702	0.362978	-1.65993	-0.704063	0.50185	0.998738	no			1.65993
XLOC_039183	XLOC_039183	CABZ01079804.2	Zv9_NA331:97600-107633	wt	mut	OK	0.819634	2.58969	1.65973	3.91987	0.00685	0.36691	no			1.65973
XLOC_025374	XLOC_025374	zgc:171426	3:4002947-4015111	wt	mut	NOTEST	0.0260037	0.082129	1.65918	0	1	1	no			1.65918
XLOC_036748	XLOC_036748	dio1	8:18558969-18561489	wt	mut	OK	23.9644	7.59375	-1.65801	-3.83723	0.00035	0.0426268	yes			1.65801
XLOC_010511	XLOC_010511	cxcr3.1	16:13603463-13609316	wt	mut	OK	0.607001	0.192362	-1.65788	-4.00986	0.035	0.976555	no			1.65788
XLOC_001960	XLOC_001960	scpp8	10:15135381-15139446	wt	mut	OK	0.736961	2.32271	1.65615	4.32127	0.00915	0.438092	no			1.65615
XLOC_025049	XLOC_025049	CR762436.1	25:36202829-36203429	wt	mut	OK	0.0754062	0.237658	1.65613	1.278	0.2384	0.998738	no			1.65613
XLOC_000032	XLOC_000032	-	1:1040362-1051378	wt	mut	OK	0.206131	0.649408	1.65556	2.24848	0.1453	0.998738	no			1.65556
XLOC_005478	XLOC_005478	AL954655.7	12:47107342-47111966	wt	mut	OK	0.251447	0.0798255	-1.65533	-1.82161	0.0701	0.998738	no			1.65533
XLOC_009255	XLOC_009255	or111-3	15:30662260-30664294	wt	mut	NOTEST	0.0725351	0.0230315	-1.65507	0	1	1	no			1.65507
XLOC_002568	XLOC_002568	-	10:19553673-19554156	wt	mut	OK	4.07565	1.29485	-1.65425	-4.43543	0.0465	0.998738	no			1.65425
XLOC_030815	XLOC_030815	tmem8c	5:68934860-68942889	wt	mut	OK	4.80639	1.52753	-1.65376	-1.86922	0.03025	0.899664	no			1.65376
XLOC_026883	XLOC_026883	LGALS3BP (1 of 3)	3:58532255-58551801	wt	mut	OK	0.727327	2.28583	1.65204	4.08251	0.00475	0.282802	no			1.65204
XLOC_031678	XLOC_031678	BX571760.1	5:54412565-54549720	wt	mut	NOTEST	0.0113011	0.0355133	1.6519	0	1	1	no			1.6519
XLOC_001119	XLOC_001119	hsf2bp	1:28032620-28069793	wt	mut	NOTEST	0.0324101	0.101808	1.65133	0	1	1	no			1.65133
XLOC_039617	XLOC_039617	-	Zv9_NA735:84345-87770	wt	mut	OK	0.871963	0.277602	-1.65125	-3.18755	0.00535	0.307659	no			1.65125
XLOC_021255	XLOC_021255	si:ch211-12h2.8	22:26091762-26093028	wt	mut	NOTEST	0.0341784	0.107347	1.65112	0	1	1	no			1.65112
XLOC_040749	XLOC_040749	BX901894.2	Zv9_scaffold3545:172858-194556	wt	mut	NOTEST	0.0101317	0.0318204	1.65107	0	1	1	no			1.65107
XLOC_001860	XLOC_001860	-	10:5595074-5595289	wt	mut	OK	1.6828	5.27848	1.64926	8.39414	0.20205	0.998738	no			1.64926
XLOC_030392	XLOC_030392	f11rl	5:31458755-31465130	wt	mut	OK	0.720226	2.25863	1.64893	2.88708	0.0063	0.350948	no			1.64893
XLOC_019738	XLOC_019738	epdl2	21:27907450-27917942	wt	mut	OK	245.161	78.1969	-1.64854	-3.57912	0.0006	0.0626013	no			1.64854
XLOC_037299	XLOC_037299	-	8:8672237-8673122	wt	mut	OK	0.402881	0.128674	-1.64663	-1.96572	0.1401	0.998738	no			1.64663
XLOC_035588	XLOC_035588	-	7:7984984-8226449	wt	mut	OK	0.356625	0.113995	-1.64544	-0.236445	0.5511	0.998738	no			1.64544
XLOC_007722	XLOC_007722	cd74a	14:3122604-3136493	wt	mut	OK	1.41609	0.452759	-1.6451	-2.70062	0.01035	0.474279	no			1.6451
XLOC_017949	XLOC_017949	cdk19	20:2908319-2982441	wt	mut	OK	1.49642	4.67997	1.64499	0.355107	0.1198	0.998738	no			1.64499
XLOC_040760	XLOC_040760	cyp1c2	Zv9_scaffold3548:297413-300799	wt	mut	OK	0.964009	3.00958	1.64244	3.28049	0.00195	0.141634	no			1.64244
XLOC_018267	XLOC_018267	selp	20:33973249-33984423	wt	mut	OK	0.124301	0.387944	1.64201	1.73798	0.0959	0.998738	no			1.64201
XLOC_022306	XLOC_022306	ETV7 (2 of 2)	23:5234757-5241658	wt	mut	OK	0.274655	0.856737	1.64123	2.18305	0.08805	0.998738	no			1.64123
XLOC_037678	XLOC_037678	si:ch211-187f22.2	9:19223505-19226315	wt	mut	OK	0.0579671	0.180786	1.64097	1.13381	0.2317	0.998738	no			1.64097
XLOC_034843	XLOC_034843	six7	7:8229739-8248372	wt	mut	OK	0.0567036	0.176835	1.64089	2.48647	0.06395	0.998738	no			1.64089
XLOC_018156	XLOC_018156	cyp2ad2	20:25564275-25571790	wt	mut	OK	65.5444	21.0453	-1.63898	-3.7369	0.00035	0.0426268	yes			1.63898
XLOC_014049	XLOC_014049	-	19:1599237-1602184	wt	mut	OK	0.677859	0.21767	-1.63885	-2.04254	0.2156	0.998738	no			1.63885
XLOC_029998	XLOC_029998	-	4:58464997-58667327	wt	mut	OK	4.87387	1.56569	-1.63827	-1.19407	0.5477	0.998738	no			1.63827
XLOC_027131	XLOC_027131	-	3:23769438-23771425	wt	mut	OK	0.213232	0.663601	1.63789	2.7006	0.02185	0.753366	no			1.63789
XLOC_035802	XLOC_035802	-	7:70284588-70284724	wt	mut	OK	43.2889	13.9115	-1.63772	-46.677	0.2156	0.998738	no			1.63772
XLOC_039509	XLOC_039509	-	Zv9_NA639:34738-37907	wt	mut	OK	0.192234	0.597772	1.63673	3.54715	0.02005	0.71358	no			1.63673
XLOC_016493	XLOC_016493	si:dkey-24c2.6	2:24080106-24132952	wt	mut	OK	0.567585	0.182572	-1.63637	-0.49955	0.66335	0.998738	no			1.63637
XLOC_039885	XLOC_039885	-	Zv9_NA937:122-725	wt	mut	OK	0.567736	0.182675	-1.63594	-2.09371	0.1592	0.998738	no			1.63594
[truncated: 31,968 more rows]
